# Supplementary material for: Understanding the robustness of vision-language models to medical image artefacts
Source: NPJ Digit Med. 2025 Nov 27;8:727. doi: 10.1038/s41746-025-02108-w (PMC12660864; doi:10.1038/s41746-025-02108-w)
Supplement: Supplementary file 2 — Supplementary Data [file 41746_2025_2108_MOESM2_ESM.xlsx]

## Sheet: Supplementary Data 13
Column1
Response
Okay, I will analyze the provided OCT image to identify potential signs of choroidal neovascularization (CNV), diabetic macular edema (DME), and early age-related macular degeneration (AMD). Step 1: Initial Assessment of the Image The image appears to be a cross-sectional OCT scan of the retina. The overall appearance is relatively uniform, with a clear distinction between the retinal layers and …

## Sheet: Supplementary Data 12
Name	Column1	Column2	Column3	Column4	Column5	Column6	Column7	Column8	Column9	Column10	Column11
MRI	Standard						Chain of Thought
MRI	Model	Modality	Experiment	Metric	Value		Model	Modality	Experiment	Metric	Value
MRI	Medgemma	MRI	Baseline	Baseline Confliction Rate	0.275 (0.217-0.333)		Medgemma	MRI	Baseline	Baseline Confliction Rate	0.153 (0.110-0.205)
MRI	Medgemma	MRI	Biasfield	Baseline vs Strong Confliction Rate	P < 0.001		Medgemma	MRI	Biasfield	Baseline vs Strong Confliction Rate	P < 0.001
MRI	Medgemma	MRI	Biasfield	Baseline vs Weak Confliction Rate	P < 0.001		Medgemma	MRI	Biasfield	Baseline vs Weak Confliction Rate	P < 0.001
MRI	Medgemma	MRI	Biasfield	Strong Confliction Rate	0.328 (0.265-0.390)		Medgemma	MRI	Biasfield	Strong Confliction Rate	0.249 (0.190-0.310)
MRI	Medgemma	MRI	Biasfield	Strong vs Weak Confliction Rate	P < 0.001		Medgemma	MRI	Biasfield	Strong vs Weak Confliction Rate	P < 0.001
MRI	Medgemma	MRI	Biasfield	Weak Confliction Rate	0.261 (0.205-0.315)		Medgemma	MRI	Biasfield	Weak Confliction Rate	0.231 (0.175-0.285)
MRI	Medgemma	MRI	Crop	Baseline vs Strong Confliction Rate	P < 0.001		Medgemma	MRI	Crop	Baseline vs Strong Confliction Rate	P < 0.001
MRI	Medgemma	MRI	Crop	Baseline vs Weak Confliction Rate	P < 0.001		Medgemma	MRI	Crop	Baseline vs Weak Confliction Rate	P < 0.001
MRI	Medgemma	MRI	Crop	Strong Confliction Rate	0.511 (0.445-0.580)		Medgemma	MRI	Crop	Strong Confliction Rate	0.278 (0.225-0.340)
MRI	Medgemma	MRI	Crop	Strong vs Weak Confliction Rate	P < 0.001		Medgemma	MRI	Crop	Strong vs Weak Confliction Rate	P < 0.001
MRI	Medgemma	MRI	Crop	Weak Confliction Rate	0.199 (0.150-0.255)		Medgemma	MRI	Crop	Weak Confliction Rate	0.114 (0.070-0.155)
MRI	Medgemma	MRI	Motion	Baseline vs Strong Confliction Rate	P < 0.001		Medgemma	MRI	Motion	Baseline vs Strong Confliction Rate	P < 0.001
MRI	Medgemma	MRI	Motion	Baseline vs Weak Confliction Rate	P = 0.002		Medgemma	MRI	Motion	Baseline vs Weak Confliction Rate	P < 0.001
MRI	Medgemma	MRI	Motion	Strong Confliction Rate	0.653 (0.590-0.720)		Medgemma	MRI	Motion	Strong Confliction Rate	0.435 (0.370-0.500)
MRI	Medgemma	MRI	Motion	Strong vs Weak Confliction Rate	P < 0.001		Medgemma	MRI	Motion	Strong vs Weak Confliction Rate	P < 0.001
MRI	Medgemma	MRI	Motion	Weak Confliction Rate	0.279 (0.220-0.345)		Medgemma	MRI	Motion	Weak Confliction Rate	0.231 (0.175-0.295)
MRI	Medgemma	MRI	Noise	Baseline vs Strong Confliction Rate	P < 0.001		Medgemma	MRI	Noise	Baseline vs Strong Confliction Rate	P < 0.001
MRI	Medgemma	MRI	Noise	Baseline vs Weak Confliction Rate	P < 0.001		Medgemma	MRI	Noise	Baseline vs Weak Confliction Rate	P < 0.001
MRI	Medgemma	MRI	Noise	Strong Confliction Rate	0.444 (0.375-0.510)		Medgemma	MRI	Noise	Strong Confliction Rate	0.419 (0.350-0.485)
MRI	Medgemma	MRI	Noise	Strong vs Weak Confliction Rate	P < 0.001		Medgemma	MRI	Noise	Strong vs Weak Confliction Rate	P < 0.001
MRI	Medgemma	MRI	Noise	Weak Confliction Rate	0.314 (0.250-0.375)		Medgemma	MRI	Noise	Weak Confliction Rate	0.241 (0.185-0.300)
MRI	Medgemma	MRI	Rotate	Baseline vs Strong Confliction Rate	P < 0.001		Medgemma	MRI	Rotate	Baseline vs Strong Confliction Rate	P < 0.001
MRI	Medgemma	MRI	Rotate	Baseline vs Weak Confliction Rate	P < 0.001		Medgemma	MRI	Rotate	Baseline vs Weak Confliction Rate	P < 0.001
MRI	Medgemma	MRI	Rotate	Strong Confliction Rate	0.186 (0.135-0.235)		Medgemma	MRI	Rotate	Strong Confliction Rate	0.106 (0.065-0.150)
MRI	Medgemma	MRI	Rotate	Strong vs Weak Confliction Rate	P < 0.001		Medgemma	MRI	Rotate	Strong vs Weak Confliction Rate	P < 0.001
MRI	Medgemma	MRI	Rotate	Weak Confliction Rate	0.244 (0.185-0.300)		Medgemma	MRI	Rotate	Weak Confliction Rate	0.161 (0.115-0.210)
OCT	Standard						Chain of Thought
OCT	Model	Modality	Experiment	Metric	Value		Model	Modality	Experiment	Metric	Value
OCT	Medgemma	OCT	Baseline	Baseline Confliction Rate	0.304 (0.240-0.365)		Medgemma	OCT	Baseline	Baseline Confliction Rate	0.085 (0.050-0.125)
OCT	Medgemma	OCT	Biasfield	Baseline vs Strong Confliction Rate	P < 0.001		Medgemma	OCT	Biasfield	Baseline vs Strong Confliction Rate	P < 0.001
OCT	Medgemma	OCT	Biasfield	Baseline vs Weak Confliction Rate	P < 0.001		Medgemma	OCT	Biasfield	Baseline vs Weak Confliction Rate	P < 0.001
OCT	Medgemma	OCT	Biasfield	Strong Confliction Rate	0.625 (0.560-0.690)		Medgemma	OCT	Biasfield	Strong Confliction Rate	0.091 (0.050-0.130)
OCT	Medgemma	OCT	Biasfield	Strong vs Weak Confliction Rate	P < 0.001		Medgemma	OCT	Biasfield	Strong vs Weak Confliction Rate	P < 0.001
OCT	Medgemma	OCT	Biasfield	Weak Confliction Rate	0.438 (0.370-0.505)		Medgemma	OCT	Biasfield	Weak Confliction Rate	0.014 (0.000-0.030)
OCT	Medgemma	OCT	Crop	Baseline vs Strong Confliction Rate	P < 0.001		Medgemma	OCT	Crop	Baseline vs Strong Confliction Rate	P < 0.001
OCT	Medgemma	OCT	Crop	Baseline vs Weak Confliction Rate	P < 0.001		Medgemma	OCT	Crop	Baseline vs Weak Confliction Rate	P < 0.001
OCT	Medgemma	OCT	Crop	Strong Confliction Rate	0.672 (0.605-0.735)		Medgemma	OCT	Crop	Strong Confliction Rate	0.374 (0.310-0.445)
OCT	Medgemma	OCT	Crop	Strong vs Weak Confliction Rate	P < 0.001		Medgemma	OCT	Crop	Strong vs Weak Confliction Rate	P < 0.001
OCT	Medgemma	OCT	Crop	Weak Confliction Rate	0.562 (0.495-0.630)		Medgemma	OCT	Crop	Weak Confliction Rate	0.093 (0.055-0.135)
OCT	Medgemma	OCT	Motion	Baseline vs Strong Confliction Rate	P < 0.001		Medgemma	OCT	Motion	Baseline vs Strong Confliction Rate	P < 0.001
OCT	Medgemma	OCT	Motion	Baseline vs Weak Confliction Rate	P < 0.001		Medgemma	OCT	Motion	Baseline vs Weak Confliction Rate	P < 0.001
OCT	Medgemma	OCT	Motion	Strong Confliction Rate	0.565 (0.495-0.635)		Medgemma	OCT	Motion	Strong Confliction Rate	0.265 (0.205-0.325)
OCT	Medgemma	OCT	Motion	Strong vs Weak Confliction Rate	P < 0.001		Medgemma	OCT	Motion	Strong vs Weak Confliction Rate	P < 0.001
OCT	Medgemma	OCT	Motion	Weak Confliction Rate	0.551 (0.475-0.620)		Medgemma	OCT	Motion	Weak Confliction Rate	0.061 (0.030-0.095)
OCT	Medgemma	OCT	Noise	Baseline vs Strong Confliction Rate	P < 0.001		Medgemma	OCT	Noise	Baseline vs Strong Confliction Rate	P < 0.001
OCT	Medgemma	OCT	Noise	Baseline vs Weak Confliction Rate	P < 0.001		Medgemma	OCT	Noise	Baseline vs Weak Confliction Rate	P = 0.83
OCT	Medgemma	OCT	Noise	Strong Confliction Rate	0.748 (0.690-0.805)		Medgemma	OCT	Noise	Strong Confliction Rate	0.146 (0.095-0.195)
OCT	Medgemma	OCT	Noise	Strong vs Weak Confliction Rate	P < 0.001		Medgemma	OCT	Noise	Strong vs Weak Confliction Rate	P < 0.001
OCT	Medgemma	OCT	Noise	Weak Confliction Rate	0.536 (0.460-0.605)		Medgemma	OCT	Noise	Weak Confliction Rate	0.085 (0.050-0.130)
OCT	Medgemma	OCT	Rotate	Baseline vs Strong Confliction Rate	P < 0.001		Medgemma	OCT	Rotate	Baseline vs Strong Confliction Rate	P < 0.001
OCT	Medgemma	OCT	Rotate	Baseline vs Weak Confliction Rate	P < 0.001		Medgemma	OCT	Rotate	Baseline vs Weak Confliction Rate	P < 0.001
OCT	Medgemma	OCT	Rotate	Strong Confliction Rate	0.216 (0.165-0.275)		Medgemma	OCT	Rotate	Strong Confliction Rate	0.045 (0.020-0.075)
OCT	Medgemma	OCT	Rotate	Strong vs Weak Confliction Rate	P < 0.001		Medgemma	OCT	Rotate	Strong vs Weak Confliction Rate	P < 0.001
OCT	Medgemma	OCT	Rotate	Weak Confliction Rate	0.150 (0.100-0.205)		Medgemma	OCT	Rotate	Weak Confliction Rate	0.015 (0.000-0.035)
x-ray	Standard						Chain of Thought
x-ray	Model	Modality	Experiment	Metric	Value		Model	Modality	Experiment	Metric	Value
x-ray	Medgemma	X-RAYS	Baseline	Baseline Confliction Rate	0.300 (0.240-0.365)		Medgemma	X-RAYS	Baseline	Baseline Confliction Rate	0.204 (0.150-0.260)
x-ray	Medgemma	X-RAYS	Biasfield	Baseline vs Strong Confliction Rate	P < 0.001		Medgemma	X-RAYS	Biasfield	Baseline vs Strong Confliction Rate	P < 0.001
x-ray	Medgemma	X-RAYS	Biasfield	Baseline vs Weak Confliction Rate	P < 0.001		Medgemma	X-RAYS	Biasfield	Baseline vs Weak Confliction Rate	P < 0.001
x-ray	Medgemma	X-RAYS	Biasfield	Strong Confliction Rate	0.375 (0.310-0.440)		Medgemma	X-RAYS	Biasfield	Strong Confliction Rate	0.235 (0.180-0.290)
x-ray	Medgemma	X-RAYS	Biasfield	Strong vs Weak Confliction Rate	P < 0.001		Medgemma	X-RAYS	Biasfield	Strong vs Weak Confliction Rate	P = 0.53
x-ray	Medgemma	X-RAYS	Biasfield	Weak Confliction Rate	0.360 (0.295-0.430)		Medgemma	X-RAYS	Biasfield	Weak Confliction Rate	0.236 (0.180-0.295)
x-ray	Medgemma	X-RAYS	Crop	Baseline vs Strong Confliction Rate	P < 0.001		Medgemma	X-RAYS	Crop	Baseline vs Strong Confliction Rate	P < 0.001
x-ray	Medgemma	X-RAYS	Crop	Baseline vs Weak Confliction Rate	P < 0.001		Medgemma	X-RAYS	Crop	Baseline vs Weak Confliction Rate	P < 0.001
x-ray	Medgemma	X-RAYS	Crop	Strong Confliction Rate	0.720 (0.655-0.780)		Medgemma	X-RAYS	Crop	Strong Confliction Rate	0.221 (0.165-0.275)
x-ray	Medgemma	X-RAYS	Crop	Strong vs Weak Confliction Rate	P < 0.001		Medgemma	X-RAYS	Crop	Strong vs Weak Confliction Rate	P < 0.001
x-ray	Medgemma	X-RAYS	Crop	Weak Confliction Rate	0.265 (0.205-0.325)		Medgemma	X-RAYS	Crop	Weak Confliction Rate	0.427 (0.360-0.490)
x-ray	Medgemma	X-RAYS	Motion	Baseline vs Strong Confliction Rate	P < 0.001		Medgemma	X-RAYS	Motion	Baseline vs Strong Confliction Rate	P < 0.001
x-ray	Medgemma	X-RAYS	Motion	Baseline vs Weak Confliction Rate	P < 0.001		Medgemma	X-RAYS	Motion	Baseline vs Weak Confliction Rate	P < 0.001
x-ray	Medgemma	X-RAYS	Motion	Strong Confliction Rate	0.504 (0.435-0.570)		Medgemma	X-RAYS	Motion	Strong Confliction Rate	0.370 (0.305-0.440)
x-ray	Medgemma	X-RAYS	Motion	Strong vs Weak Confliction Rate	P < 0.001		Medgemma	X-RAYS	Motion	Strong vs Weak Confliction Rate	P < 0.001
x-ray	Medgemma	X-RAYS	Motion	Weak Confliction Rate	0.396 (0.325-0.460)		Medgemma	X-RAYS	Motion	Weak Confliction Rate	0.400 (0.330-0.465)
x-ray	Medgemma	X-RAYS	Noise	Baseline vs Strong Confliction Rate	P < 0.001		Medgemma	X-RAYS	Noise	Baseline vs Strong Confliction Rate	P < 0.001
x-ray	Medgemma	X-RAYS	Noise	Baseline vs Weak Confliction Rate	P < 0.001		Medgemma	X-RAYS	Noise	Baseline vs Weak Confliction Rate	P < 0.001
x-ray	Medgemma	X-RAYS	Noise	Strong Confliction Rate	0.736 (0.673-0.795)		Medgemma	X-RAYS	Noise	Strong Confliction Rate	0.493 (0.436-0.555)
x-ray	Medgemma	X-RAYS	Noise	Strong vs Weak Confliction Rate	P < 0.001		Medgemma	X-RAYS	Noise	Strong vs Weak Confliction Rate	P < 0.001
x-ray	Medgemma	X-RAYS	Noise	Weak Confliction Rate	0.424 (0.360-0.485)		Medgemma	X-RAYS	Noise	Weak Confliction Rate	0.285 (0.225-0.345)
x-ray	Medgemma	X-RAYS	Rotate	Baseline vs Strong Confliction Rate	P < 0.001		Medgemma	X-RAYS	Rotate	Baseline vs Strong Confliction Rate	P < 0.001
x-ray	Medgemma	X-RAYS	Rotate	Baseline vs Weak Confliction Rate	P < 0.001		Medgemma	X-RAYS	Rotate	Baseline vs Weak Confliction Rate	P < 0.001
x-ray	Medgemma	X-RAYS	Rotate	Strong Confliction Rate	0.187 (0.135-0.240)		Medgemma	X-RAYS	Rotate	Strong Confliction Rate	0.245 (0.190-0.305)
x-ray	Medgemma	X-RAYS	Rotate	Strong vs Weak Confliction Rate	P < 0.001		Medgemma	X-RAYS	Rotate	Strong vs Weak Confliction Rate	P < 0.001
x-ray	Medgemma	X-RAYS	Rotate	Weak Confliction Rate	0.455 (0.390-0.520)		Medgemma	X-RAYS	Rotate	Weak Confliction Rate	0.276 (0.220-0.335)

## Sheet: Supplementary Data 11
Column1	Column2	Column3
DDR_stats_percentage
Model	Metrices	Value
Claude	Normal Acc	0.669 (0.590-0.750)
Claude	Normal Sen	0.379 (0.240-0.520)
Claude	Normal Spe	0.959 (0.900-1.000)
Claude	Weak Acc	0.561 (0.470-0.660)
Claude	Weak Sen	0.502 (0.360-0.640)
Claude	Weak Spe	0.619 (0.480-0.740)
Claude	Normal vs Weak Acc (p-value)	0
Claude	Normal vs Weak Sen (p-value)	5.15559e-248
Claude	Normal vs Weak Spe (p-value)	0
Claude	Relative Acc	-15.9% (-32.4%-1.6%)
Claude	Relative Sen	37.8% (-16.0%-123.1%)
Claude	Relative Spe	-35.4% (-50.0%--21.3%)
Claude	Quality limitation	0.560 (0.460-0.650)
Upgrade Claude	Normal Acc	0.652 (0.570-0.730)
Upgrade Claude	Normal Sen	0.420 (0.280-0.560)
Upgrade Claude	Normal Spe	0.883 (0.800-0.960)
Upgrade Claude	Weak Acc	0.599 (0.510-0.680)
Upgrade Claude	Weak Sen	0.800 (0.680-0.900)
Upgrade Claude	Weak Spe	0.399 (0.260-0.540)
Upgrade Claude	Normal vs Weak Acc (p-value)	6.15082e-136
Upgrade Claude	Normal vs Weak Sen (p-value)	0
Upgrade Claude	Normal vs Weak Spe (p-value)	0
Upgrade Claude	Relative Acc	-7.6% (-25.0%-11.5%)
Upgrade Claude	Relative Sen	96.7% (36.0%-200.0%)
Upgrade Claude	Relative Spe	-54.7% (-69.6%--38.1%)
Upgrade Claude	Quality limitation	0.080 (0.030-0.140)
GPT-4o	Normal Acc	0.731 (0.660-0.800)
GPT-4o	Normal Sen	0.501 (0.360-0.640)
GPT-4o	Normal Spe	0.960 (0.900-1.000)
GPT-4o	Weak Acc	0.600 (0.500-0.690)
GPT-4o	Weak Sen	0.440 (0.300-0.580)
GPT-4o	Weak Spe	0.759 (0.640-0.860)
GPT-4o	Normal vs Weak Acc (p-value)	0
GPT-4o	Normal vs Weak Sen (p-value)	1.88089e-75
GPT-4o	Normal vs Weak Spe (p-value)	0
GPT-4o	Relative Acc	-17.7% (-32.9%--2.9%)
GPT-4o	Relative Sen	-10.2% (-43.3%-35.3%)
GPT-4o	Relative Spe	-20.9% (-34.0%--8.2%)
GPT-4o	Quality limitation	0.191 (0.120-0.270)
Llama	Normal Acc	0.470 (0.430-0.500)
Llama	Normal Sen	0.941 (0.860-1.000)
Llama	Normal Spe	0.000 (0.000-0.000)
Llama	Weak Acc	0.521 (0.480-0.560)
Llama	Weak Sen	0.980 (0.940-1.000)
Llama	Weak Spe	0.062 (0.000-0.140)
Llama	Normal vs Weak Acc (p-value)	0
Llama	Normal vs Weak Sen (p-value)	4.71616e-159
Llama	Normal vs Weak Spe (p-value)	0
Llama	Relative Acc	10.8% (0.0%-25.0%)
Llama	Relative Sen	4.3% (-4.0%-16.3%)
Llama	Relative Spe	nan (nan, nan)
Llama	Quality limitation	0.000 (0.000-0.000)
MedCLIP	Normal Acc	0.610 (0.520-0.700)
MedCLIP	Normal Sen	0.521 (0.380-0.660)
MedCLIP	Normal Spe	0.700 (0.580-0.820)
MedCLIP	Weak Acc	0.551 (0.470-0.640)
MedCLIP	Weak Sen	0.321 (0.200-0.440)
MedCLIP	Weak Spe	0.781 (0.660-0.900)
MedCLIP	Normal vs Weak Acc (p-value)	2.62505e-155
MedCLIP	Normal vs Weak Sen (p-value)	0
MedCLIP	Normal vs Weak Spe (p-value)	2.72443e-162
MedCLIP	Relative Acc	-9.1% (-26.8%-12.7%)
MedCLIP	Relative Sen	-37.1% (-62.5%-0.0%)
MedCLIP	Relative Spe	12.5% (-11.9%-42.9%)
Medgemma	Normal Acc	0.661 (0.560, 0.740)
Medgemma	Normal Sen	0.779 (0.660, 0.880)
Medgemma	Normal Spe	0.542 (0.400, 0.680)
Medgemma	Weak Acc	0.388 (0.310, 0.470)
Medgemma	Weak Sen	0.657 (0.540, 0.780)
Medgemma	Weak Spe	0.119 (0.040, 0.220)
Medgemma	Normal vs Weak Acc (p-value)	0
Medgemma	Normal vs Weak Sen (p-value)	6.83529e-301
Medgemma	Normal vs Weak Spe (p-value)	0
Medgemma	Relative Acc	-41.0% (-54.3%, -24.5%)
Medgemma	Relative Sen	-15.2% (-34.1%, 8.3%)
Medgemma	Relative Spe	-77.5% (-92.6%, -57.1%)
Medgemma	Quality limitation	0.780 (0.700, 0.860)

## Sheet: Supplementary Data 10
Name	Column1	Column2	Column3	Column4	Column5	Column6	Column7	Column8	Column9	Column10	Column11	Column12	Column13	Column14	Column15	Column16	Column17
MRI	Structured output						Standard						Chain of Thought
MRI	Model	Modality	Experiment	Metric	Value		Model	Modality	Experiment	Metric	Value		Model	Modality	Experiment	Metric	Value
MRI	Claude	MRI	Biasfield	Strong Quality Limitation Rate	0.145 (0.100-0.200)		Claude	MRI	Biasfield	Strong Quality Limitation Rate	0.149 (0.100-0.200)		Claude	MRI	Biasfield	Strong Quality Limitation Rate	0.119 (0.075-0.165)
MRI	Claude	MRI	Crop	Strong Quality Limitation Rate	0.176 (0.125-0.230)		Claude	MRI	Crop	Strong Quality Limitation Rate	0.169 (0.125-0.220)		Claude	MRI	Crop	Strong Quality Limitation Rate	0.055 (0.025-0.090)
MRI	Claude	MRI	Motion	Strong Quality Limitation Rate	0.479 (0.410-0.545)		Claude	MRI	Motion	Strong Quality Limitation Rate	0.825 (0.775-0.875)		Claude	MRI	Motion	Strong Quality Limitation Rate	0.756 (0.695-0.820)
MRI	Claude	MRI	Noise	Strong Quality Limitation Rate	0.935 (0.900-0.965)		Claude	MRI	Noise	Strong Quality Limitation Rate	0.945 (0.910-0.975)		Claude	MRI	Noise	Strong Quality Limitation Rate	0.960 (0.930-0.985)
MRI	Claude	MRI	Rotate	Strong Quality Limitation Rate	0.000 (0.000-0.000)		Claude	MRI	Rotate	Strong Quality Limitation Rate	0.000 (0.000-0.000)		Claude	MRI	Rotate	Strong Quality Limitation Rate	0.000 (0.000-0.000)
MRI	Gpt	MRI	Biasfield	Strong Quality Limitation Rate	0.000 (0.000-0.000)		Gpt	MRI	Biasfield	Strong Quality Limitation Rate	0.030 (0.010-0.055)		Gpt	MRI	Biasfield	Strong Quality Limitation Rate	0.000 (0.000-0.000)
MRI	Gpt	MRI	Crop	Strong Quality Limitation Rate	0.000 (0.000-0.000)		Gpt	MRI	Crop	Strong Quality Limitation Rate	0.015 (0.000-0.035)		Gpt	MRI	Crop	Strong Quality Limitation Rate	0.000 (0.000-0.000)
MRI	Gpt	MRI	Motion	Strong Quality Limitation Rate	0.000 (0.000-0.000)		Gpt	MRI	Motion	Strong Quality Limitation Rate	0.230 (0.175-0.285)		Gpt	MRI	Motion	Strong Quality Limitation Rate	0.120 (0.075-0.165)
MRI	Gpt	MRI	Noise	Strong Quality Limitation Rate	0.000 (0.000-0.000)		Gpt	MRI	Noise	Strong Quality Limitation Rate	0.391 (0.325-0.455)		Gpt	MRI	Noise	Strong Quality Limitation Rate	0.121 (0.080-0.165)
MRI	Gpt	MRI	Rotate	Strong Quality Limitation Rate	0.000 (0.000-0.000)		Gpt	MRI	Rotate	Strong Quality Limitation Rate	0.000 (0.000-0.000)		Gpt	MRI	Rotate	Strong Quality Limitation Rate	0.000 (0.000-0.000)
MRI	Upgrade_claude	MRI	Biasfield	Strong Quality Limitation Rate	0.015 (0.000-0.035)		Upgrade_claude	MRI	Biasfield	Strong Quality Limitation Rate	0.015 (0.000-0.035)		Upgrade_claude	MRI	Biasfield	Strong Quality Limitation Rate	0.055 (0.025-0.090)
MRI	Upgrade_claude	MRI	Crop	Strong Quality Limitation Rate	0.025 (0.005-0.045)		Upgrade_claude	MRI	Crop	Strong Quality Limitation Rate	0.020 (0.005-0.040)		Upgrade_claude	MRI	Crop	Strong Quality Limitation Rate	0.020 (0.005-0.040)
MRI	Upgrade_claude	MRI	Motion	Strong Quality Limitation Rate	0.051 (0.025-0.080)		Upgrade_claude	MRI	Motion	Strong Quality Limitation Rate	0.629 (0.565-0.695)		Upgrade_claude	MRI	Motion	Strong Quality Limitation Rate	0.349 (0.290-0.410)
MRI	Upgrade_claude	MRI	Noise	Strong Quality Limitation Rate	0.020 (0.005-0.045)		Upgrade_claude	MRI	Noise	Strong Quality Limitation Rate	0.450 (0.380-0.520)		Upgrade_claude	MRI	Noise	Strong Quality Limitation Rate	0.211 (0.155-0.270)
MRI	Upgrade_claude	MRI	Rotate	Strong Quality Limitation Rate	0.000 (0.000-0.000)		Upgrade_claude	MRI	Rotate	Strong Quality Limitation Rate	0.000 (0.000-0.000)		Upgrade_claude	MRI	Rotate	Strong Quality Limitation Rate	0.000 (0.000-0.000)
MRI	Medgemma	MRI	Biasfield	Strong Quality Limitation Rate	0.000 (0.000-0.000)		Medgemma	MRI	Biasfield	Strong Quality Limitation Rate	0.005 (0.000-0.015)		Medgemma	MRI	Biasfield	Strong Quality Limitation Rate	0.000 (0.000-0.000)
MRI	Medgemma	MRI	Crop	Strong Quality Limitation Rate	0.000 (0.000-0.000)		Medgemma	MRI	Crop	Strong Quality Limitation Rate	0.005 (0.000-0.015)		Medgemma	MRI	Crop	Strong Quality Limitation Rate	0.000 (0.000-0.000)
MRI	Medgemma	MRI	Motion	Strong Quality Limitation Rate	0.000 (0.000-0.000)		Medgemma	MRI	Motion	Strong Quality Limitation Rate	0.005 (0.000-0.015)		Medgemma	MRI	Motion	Strong Quality Limitation Rate	0.000 (0.000-0.000)
MRI	Medgemma	MRI	Noise	Strong Quality Limitation Rate	0.000 (0.000-0.000)		Medgemma	MRI	Noise	Strong Quality Limitation Rate	0.000 (0.000-0.000)		Medgemma	MRI	Noise	Strong Quality Limitation Rate	0.000 (0.000-0.000)
MRI	Medgemma	MRI	Rotate	Strong Quality Limitation Rate	0.000 (0.000-0.000)		Medgemma	MRI	Rotate	Strong Quality Limitation Rate	0.000 (0.000-0.000)		Medgemma	MRI	Rotate	Strong Quality Limitation Rate	0.000 (0.000-0.000)
OCT	Structured output						Standard						Chain of Thought
OCT	Model	Modality	Experiment	Metric	Value		Model	Modality	Experiment	Metric	Value		Model	Modality	Experiment	Metric	Value
OCT	Claude	OCT	Biasfield	Strong Quality Limitation Rate	0.350 (0.285-0.420)		Claude	OCT	Biasfield	Strong Quality Limitation Rate	0.471 (0.405-0.540)		Claude	OCT	Biasfield	Strong Quality Limitation Rate	0.405 (0.340-0.470)
OCT	Claude	OCT	Crop	Strong Quality Limitation Rate	0.235 (0.175-0.290)		Claude	OCT	Crop	Strong Quality Limitation Rate	0.335 (0.275-0.395)		Claude	OCT	Crop	Strong Quality Limitation Rate	0.311 (0.250-0.375)
OCT	Claude	OCT	Motion	Strong Quality Limitation Rate	0.143 (0.095-0.195)		Claude	OCT	Motion	Strong Quality Limitation Rate	0.329 (0.270-0.395)		Claude	OCT	Motion	Strong Quality Limitation Rate	0.159 (0.110-0.215)
OCT	Claude	OCT	Noise	Strong Quality Limitation Rate	0.505 (0.440-0.570)		Claude	OCT	Noise	Strong Quality Limitation Rate	0.721 (0.655-0.780)		Claude	OCT	Noise	Strong Quality Limitation Rate	0.716 (0.650-0.775)
OCT	Claude	OCT	Rotate	Strong Quality Limitation Rate	0.060 (0.030-0.095)		Claude	OCT	Rotate	Strong Quality Limitation Rate	0.110 (0.070-0.155)		Claude	OCT	Rotate	Strong Quality Limitation Rate	0.060 (0.030-0.095)
OCT	Gpt	OCT	Biasfield	Strong Quality Limitation Rate	0.000 (0.000-0.000)		Gpt	OCT	Biasfield	Strong Quality Limitation Rate	0.015 (0.000-0.035)		Gpt	OCT	Biasfield	Strong Quality Limitation Rate	0.000 (0.000-0.000)
OCT	Gpt	OCT	Crop	Strong Quality Limitation Rate	0.000 (0.000-0.000)		Gpt	OCT	Crop	Strong Quality Limitation Rate	0.075 (0.040-0.110)		Gpt	OCT	Crop	Strong Quality Limitation Rate	0.050 (0.020-0.085)
OCT	Gpt	OCT	Motion	Strong Quality Limitation Rate	0.000 (0.000-0.000)		Gpt	OCT	Motion	Strong Quality Limitation Rate	0.000 (0.000-0.000)		Gpt	OCT	Motion	Strong Quality Limitation Rate	0.000 (0.000-0.000)
OCT	Gpt	OCT	Noise	Strong Quality Limitation Rate	0.000 (0.000-0.000)		Gpt	OCT	Noise	Strong Quality Limitation Rate	0.000 (0.000-0.000)		Gpt	OCT	Noise	Strong Quality Limitation Rate	0.000 (0.000-0.000)
OCT	Gpt	OCT	Rotate	Strong Quality Limitation Rate	0.000 (0.000-0.000)		Gpt	OCT	Rotate	Strong Quality Limitation Rate	0.000 (0.000-0.000)		Gpt	OCT	Rotate	Strong Quality Limitation Rate	0.000 (0.000-0.000)
OCT	Upgrade_claude	OCT	Biasfield	Strong Quality Limitation Rate	0.025 (0.005-0.045)		Upgrade_claude	OCT	Biasfield	Strong Quality Limitation Rate	0.084 (0.050-0.130)		Upgrade_claude	OCT	Biasfield	Strong Quality Limitation Rate	0.059 (0.030-0.095)
OCT	Upgrade_claude	OCT	Crop	Strong Quality Limitation Rate	0.165 (0.115-0.215)		Upgrade_claude	OCT	Crop	Strong Quality Limitation Rate	0.190 (0.135-0.240)		Upgrade_claude	OCT	Crop	Strong Quality Limitation Rate	0.239 (0.180-0.300)
OCT	Upgrade_claude	OCT	Motion	Strong Quality Limitation Rate	0.005 (0.000-0.015)		Upgrade_claude	OCT	Motion	Strong Quality Limitation Rate	0.110 (0.065-0.155)		Upgrade_claude	OCT	Motion	Strong Quality Limitation Rate	0.099 (0.060-0.145)
OCT	Upgrade_claude	OCT	Noise	Strong Quality Limitation Rate	0.025 (0.005-0.050)		Upgrade_claude	OCT	Noise	Strong Quality Limitation Rate	0.091 (0.055-0.130)		Upgrade_claude	OCT	Noise	Strong Quality Limitation Rate	0.111 (0.070-0.155)
OCT	Upgrade_claude	OCT	Rotate	Strong Quality Limitation Rate	0.025 (0.005-0.050)		Upgrade_claude	OCT	Rotate	Strong Quality Limitation Rate	0.020 (0.005-0.040)		Upgrade_claude	OCT	Rotate	Strong Quality Limitation Rate	0.020 (0.005-0.040)
X-ray	Structured output						Standard						Chain of Thought
X-ray	Model	Modality	Experiment	Metric	Value		Model	Modality	Experiment	Metric	Value		Model	Modality	Experiment	Metric	Value
X-ray	Claude	X-RAYS	Biasfield	Strong Quality Limitation Rate	0.365 (0.300-0.435)		Claude	X-RAYS	Biasfield	Strong Quality Limitation Rate	0.384 (0.320-0.450)		Claude	X-RAYS	Biasfield	Strong Quality Limitation Rate	0.330 (0.265-0.395)
X-ray	Claude	X-RAYS	Crop	Strong Quality Limitation Rate	0.115 (0.070-0.160)		Claude	X-RAYS	Crop	Strong Quality Limitation Rate	0.070 (0.040-0.105)		Claude	X-RAYS	Crop	Strong Quality Limitation Rate	0.119 (0.075-0.165)
X-ray	Claude	X-RAYS	Motion	Strong Quality Limitation Rate	0.046 (0.020-0.075)		Claude	X-RAYS	Motion	Strong Quality Limitation Rate	0.111 (0.070-0.150)		Claude	X-RAYS	Motion	Strong Quality Limitation Rate	0.135 (0.085-0.185)
X-ray	Claude	X-RAYS	Noise	Strong Quality Limitation Rate	1.000 (1.000-1.000)		Claude	X-RAYS	Noise	Strong Quality Limitation Rate	1.000 (1.000-1.000)		Claude	X-RAYS	Noise	Strong Quality Limitation Rate	0.995 (0.985-1.000)
X-ray	Claude	X-RAYS	Rotate	Strong Quality Limitation Rate	0.000 (0.000-0.000)		Claude	X-RAYS	Rotate	Strong Quality Limitation Rate	0.005 (0.000-0.015)		Claude	X-RAYS	Rotate	Strong Quality Limitation Rate	0.000 (0.000-0.000)
X-ray	Gpt	X-RAYS	Biasfield	Strong Quality Limitation Rate	0.000 (0.000-0.000)		Gpt	X-RAYS	Biasfield	Strong Quality Limitation Rate	0.041 (0.015-0.070)		Gpt	X-RAYS	Biasfield	Strong Quality Limitation Rate	0.000 (0.000-0.000)
X-ray	Gpt	X-RAYS	Crop	Strong Quality Limitation Rate	0.000 (0.000-0.000)		Gpt	X-RAYS	Crop	Strong Quality Limitation Rate	0.005 (0.000-0.015)		Gpt	X-RAYS	Crop	Strong Quality Limitation Rate	0.010 (0.000-0.025)
X-ray	Gpt	X-RAYS	Motion	Strong Quality Limitation Rate	0.000 (0.000-0.000)		Gpt	X-RAYS	Motion	Strong Quality Limitation Rate	0.050 (0.025-0.080)		Gpt	X-RAYS	Motion	Strong Quality Limitation Rate	0.010 (0.000-0.025)
X-ray	Gpt	X-RAYS	Noise	Strong Quality Limitation Rate	0.000 (0.000-0.000)		Gpt	X-RAYS	Noise	Strong Quality Limitation Rate	0.010 (0.000-0.025)		Gpt	X-RAYS	Noise	Strong Quality Limitation Rate	0.000 (0.000-0.000)
X-ray	Gpt	X-RAYS	Rotate	Strong Quality Limitation Rate	0.000 (0.000-0.000)		Gpt	X-RAYS	Rotate	Strong Quality Limitation Rate	0.005 (0.000-0.015)		Gpt	X-RAYS	Rotate	Strong Quality Limitation Rate	0.000 (0.000-0.000)
X-ray	Upgrade_claude	X-RAYS	Biasfield	Strong Quality Limitation Rate	0.074 (0.040-0.115)		Upgrade_claude	X-RAYS	Biasfield	Strong Quality Limitation Rate	0.115 (0.075-0.160)		Upgrade_claude	X-RAYS	Biasfield	Strong Quality Limitation Rate	0.250 (0.190-0.315)
X-ray	Upgrade_claude	X-RAYS	Crop	Strong Quality Limitation Rate	0.000 (0.000-0.000)		Upgrade_claude	X-RAYS	Crop	Strong Quality Limitation Rate	0.005 (0.000-0.015)		Upgrade_claude	X-RAYS	Crop	Strong Quality Limitation Rate	0.015 (0.000-0.035)
X-ray	Upgrade_claude	X-RAYS	Motion	Strong Quality Limitation Rate	0.010 (0.000-0.025)		Upgrade_claude	X-RAYS	Motion	Strong Quality Limitation Rate	0.005 (0.000-0.015)		Upgrade_claude	X-RAYS	Motion	Strong Quality Limitation Rate	0.005 (0.000-0.015)
X-ray	Upgrade_claude	X-RAYS	Noise	Strong Quality Limitation Rate	0.505 (0.440-0.570)		Upgrade_claude	X-RAYS	Noise	Strong Quality Limitation Rate	0.496 (0.425-0.565)		Upgrade_claude	X-RAYS	Noise	Strong Quality Limitation Rate	0.650 (0.590-0.710)
X-ray	Upgrade_claude	X-RAYS	Rotate	Strong Quality Limitation Rate	0.000 (0.000-0.000)		Upgrade_claude	X-RAYS	Rotate	Strong Quality Limitation Rate	0.000 (0.000-0.000)		Upgrade_claude	X-RAYS	Rotate	Strong Quality Limitation Rate	0.000 (0.000-0.000)

## Sheet: Supplementary Data 9
Name	Column1	Column2	Column3	Column4	Column5	Column6	Column7	Column8	Column9	Column10	Column11	Column12	Column13	Column14	Column15	Column16	Column17	Column18
MRI	Structured output						Standard						Chain of Thought
MRI	Model	Modality	Experiment	Metric	p-value	Cohen’s d	Model	Modality	Experiment	Metric	p-value	Cohen’s d	Model	Modality	Experiment	Metric	p-value	Cohen’s d
MRI	Claude	MRI	Biasfield	Baseline vs Weak Accuracy	P < 0.001	2.929	Claude	MRI	Biasfield	Baseline vs Weak Accuracy	P < 0.001	2.245	Claude	MRI	Biasfield	Baseline vs Weak Accuracy	P < 0.001	2.281
MRI	Claude	MRI	Crop	Baseline vs Weak Accuracy	P < 0.001	-3.497	Claude	MRI	Crop	Baseline vs Weak Accuracy	P < 0.001	-0.577	Claude	MRI	Crop	Baseline vs Weak Accuracy	P < 0.001	-2.961
MRI	Claude	MRI	Motion	Baseline vs Weak Accuracy	P < 0.001	5.181	Claude	MRI	Motion	Baseline vs Weak Accuracy	P < 0.001	6.862	Claude	MRI	Motion	Baseline vs Weak Accuracy	P < 0.001	5.382
MRI	Claude	MRI	Noise	Baseline vs Weak Accuracy	P < 0.001	9.453	Claude	MRI	Noise	Baseline vs Weak Accuracy	P < 0.001	8.78	Claude	MRI	Noise	Baseline vs Weak Accuracy	P < 0.001	9.779
MRI	Claude	MRI	Rotate	Baseline vs Weak Accuracy	P < 0.001	5.885	Claude	MRI	Rotate	Baseline vs Weak Accuracy	P < 0.001	4.427	Claude	MRI	Rotate	Baseline vs Weak Accuracy	P < 0.001	3.996
MRI	Claude	MRI	Biasfield	Baseline vs Weak Sensitivity	P < 0.001	1.1	Claude	MRI	Biasfield	Baseline vs Weak Sensitivity	P < 0.001	2.822	Claude	MRI	Biasfield	Baseline vs Weak Sensitivity	P < 0.001	2.124
MRI	Claude	MRI	Crop	Baseline vs Weak Sensitivity	P < 0.001	-5.549	Claude	MRI	Crop	Baseline vs Weak Sensitivity	P < 0.001	-0.821	Claude	MRI	Crop	Baseline vs Weak Sensitivity	P < 0.001	-3.724
MRI	Claude	MRI	Motion	Baseline vs Weak Sensitivity	P < 0.001	-2.048	Claude	MRI	Motion	Baseline vs Weak Sensitivity	P < 0.001	1.826	Claude	MRI	Motion	Baseline vs Weak Sensitivity	P < 0.001	2.549
MRI	Claude	MRI	Noise	Baseline vs Weak Sensitivity	P < 0.001	7.61	Claude	MRI	Noise	Baseline vs Weak Sensitivity	P < 0.001	8.149	Claude	MRI	Noise	Baseline vs Weak Sensitivity	P < 0.001	7.971
MRI	Claude	MRI	Rotate	Baseline vs Weak Sensitivity	P = 0.38	-0.04	Claude	MRI	Rotate	Baseline vs Weak Sensitivity	P < 0.001	1.156	Claude	MRI	Rotate	Baseline vs Weak Sensitivity	P < 0.001	0.484
MRI	Claude	MRI	Biasfield	Baseline vs Weak Specificity	P < 0.001	3.255	Claude	MRI	Biasfield	Baseline vs Weak Specificity	P < 0.001	-0.601	Claude	MRI	Biasfield	Baseline vs Weak Specificity	P < 0.001	0.793
MRI	Claude	MRI	Crop	Baseline vs Weak Specificity	P < 0.001	1.049	Claude	MRI	Crop	Baseline vs Weak Specificity	P < 0.001	0.359	Claude	MRI	Crop	Baseline vs Weak Specificity	P < 0.001	0.842
MRI	Claude	MRI	Motion	Baseline vs Weak Specificity	P < 0.001	9.805	Claude	MRI	Motion	Baseline vs Weak Specificity	P < 0.001	8.358	Claude	MRI	Motion	Baseline vs Weak Specificity	P < 0.001	5.476
MRI	Claude	MRI	Noise	Baseline vs Weak Specificity	P < 0.001	5.741	Claude	MRI	Noise	Baseline vs Weak Specificity	P < 0.001	4.305	Claude	MRI	Noise	Baseline vs Weak Specificity	P < 0.001	5.882
MRI	Claude	MRI	Rotate	Baseline vs Weak Specificity	P < 0.001	8.626	Claude	MRI	Rotate	Baseline vs Weak Specificity	P < 0.001	5.686	Claude	MRI	Rotate	Baseline vs Weak Specificity	P < 0.001	5.96
MRI	Clip	MRI	Biasfield	Baseline vs Weak Accuracy	P < 0.001	1.343	Clip	MRI	Biasfield	Baseline vs Weak Accuracy	P < 0.001	1.343	Clip	MRI	Biasfield	Baseline vs Weak Accuracy	P < 0.001	1.343
MRI	Clip	MRI	Crop	Baseline vs Weak Accuracy	P < 0.001	-2.092	Clip	MRI	Crop	Baseline vs Weak Accuracy	P < 0.001	-2.092	Clip	MRI	Crop	Baseline vs Weak Accuracy	P < 0.001	-2.092
MRI	Clip	MRI	Motion	Baseline vs Weak Accuracy	P < 0.001	-3.117	Clip	MRI	Motion	Baseline vs Weak Accuracy	P < 0.001	-3.117	Clip	MRI	Motion	Baseline vs Weak Accuracy	P < 0.001	-3.117
MRI	Clip	MRI	Noise	Baseline vs Weak Accuracy	P < 0.001	-1.155	Clip	MRI	Noise	Baseline vs Weak Accuracy	P < 0.001	-1.155	Clip	MRI	Noise	Baseline vs Weak Accuracy	P < 0.001	-1.155
MRI	Clip	MRI	Rotate	Baseline vs Weak Accuracy	P < 0.001	5.519	Clip	MRI	Rotate	Baseline vs Weak Accuracy	P < 0.001	5.519	Clip	MRI	Rotate	Baseline vs Weak Accuracy	P < 0.001	5.519
MRI	Clip	MRI	Biasfield	Baseline vs Weak Sensitivity	P < 0.001	-1.715	Clip	MRI	Biasfield	Baseline vs Weak Sensitivity	P < 0.001	-1.715	Clip	MRI	Biasfield	Baseline vs Weak Sensitivity	P < 0.001	-1.715
MRI	Clip	MRI	Crop	Baseline vs Weak Sensitivity	P < 0.001	1.546	Clip	MRI	Crop	Baseline vs Weak Sensitivity	P < 0.001	1.546	Clip	MRI	Crop	Baseline vs Weak Sensitivity	P < 0.001	1.546
MRI	Clip	MRI	Motion	Baseline vs Weak Sensitivity	P < 0.001	0.858	Clip	MRI	Motion	Baseline vs Weak Sensitivity	P < 0.001	0.858	Clip	MRI	Motion	Baseline vs Weak Sensitivity	P < 0.001	0.858
MRI	Clip	MRI	Noise	Baseline vs Weak Sensitivity	P < 0.001	5.142	Clip	MRI	Noise	Baseline vs Weak Sensitivity	P < 0.001	5.142	Clip	MRI	Noise	Baseline vs Weak Sensitivity	P < 0.001	5.142
MRI	Clip	MRI	Rotate	Baseline vs Weak Sensitivity	P < 0.001	-1.697	Clip	MRI	Rotate	Baseline vs Weak Sensitivity	P < 0.001	-1.697	Clip	MRI	Rotate	Baseline vs Weak Sensitivity	P < 0.001	-1.697
MRI	Clip	MRI	Biasfield	Baseline vs Weak Specificity	P < 0.001	2.053	Clip	MRI	Biasfield	Baseline vs Weak Specificity	P < 0.001	2.053	Clip	MRI	Biasfield	Baseline vs Weak Specificity	P < 0.001	2.053
MRI	Clip	MRI	Crop	Baseline vs Weak Specificity	P < 0.001	-3.231	Clip	MRI	Crop	Baseline vs Weak Specificity	P < 0.001	-3.231	Clip	MRI	Crop	Baseline vs Weak Specificity	P < 0.001	-3.231
MRI	Clip	MRI	Motion	Baseline vs Weak Specificity	P < 0.001	-3.919	Clip	MRI	Motion	Baseline vs Weak Specificity	P < 0.001	-3.919	Clip	MRI	Motion	Baseline vs Weak Specificity	P < 0.001	-3.919
MRI	Clip	MRI	Noise	Baseline vs Weak Specificity	P < 0.001	-5.295	Clip	MRI	Noise	Baseline vs Weak Specificity	P < 0.001	-5.295	Clip	MRI	Noise	Baseline vs Weak Specificity	P < 0.001	-5.295
MRI	Clip	MRI	Rotate	Baseline vs Weak Specificity	P < 0.001	6.536	Clip	MRI	Rotate	Baseline vs Weak Specificity	P < 0.001	6.536	Clip	MRI	Rotate	Baseline vs Weak Specificity	P < 0.001	6.536
MRI	Gpt	MRI	Biasfield	Baseline vs Weak Accuracy	P < 0.001	-3.544	Gpt	MRI	Biasfield	Baseline vs Weak Accuracy	P < 0.001	-2.021	Gpt	MRI	Biasfield	Baseline vs Weak Accuracy	P < 0.001	3.906
MRI	Gpt	MRI	Crop	Baseline vs Weak Accuracy	P < 0.001	-1.367	Gpt	MRI	Crop	Baseline vs Weak Accuracy	P < 0.001	-2.375	Gpt	MRI	Crop	Baseline vs Weak Accuracy	P < 0.001	-3.309
MRI	Gpt	MRI	Motion	Baseline vs Weak Accuracy	P < 0.001	-1.257	Gpt	MRI	Motion	Baseline vs Weak Accuracy	P < 0.001	-1.08	Gpt	MRI	Motion	Baseline vs Weak Accuracy	P < 0.001	-3.711
MRI	Gpt	MRI	Noise	Baseline vs Weak Accuracy	P < 0.001	2.007	Gpt	MRI	Noise	Baseline vs Weak Accuracy	P = 0.25	-0.052	Gpt	MRI	Noise	Baseline vs Weak Accuracy	P < 0.001	5.488
MRI	Gpt	MRI	Rotate	Baseline vs Weak Accuracy	P < 0.001	1.458	Gpt	MRI	Rotate	Baseline vs Weak Accuracy	P < 0.001	2.169	Gpt	MRI	Rotate	Baseline vs Weak Accuracy	P < 0.001	6.646
MRI	Gpt	MRI	Biasfield	Baseline vs Weak Sensitivity	P < 0.001	0.67	Gpt	MRI	Biasfield	Baseline vs Weak Sensitivity	P < 0.001	0.671	Gpt	MRI	Biasfield	Baseline vs Weak Sensitivity	P < 0.001	7.407
MRI	Gpt	MRI	Crop	Baseline vs Weak Sensitivity	P < 0.001	-2.013	Gpt	MRI	Crop	Baseline vs Weak Sensitivity	P < 0.001	-3.276	Gpt	MRI	Crop	Baseline vs Weak Sensitivity	P < 0.001	-1.89
MRI	Gpt	MRI	Motion	Baseline vs Weak Sensitivity	P = 0.34	0.043	Gpt	MRI	Motion	Baseline vs Weak Sensitivity	P < 0.001	-1.013	Gpt	MRI	Motion	Baseline vs Weak Sensitivity	P < 0.001	0.401
MRI	Gpt	MRI	Noise	Baseline vs Weak Sensitivity	P < 0.001	3.417	Gpt	MRI	Noise	Baseline vs Weak Sensitivity	P < 0.001	1.624	Gpt	MRI	Noise	Baseline vs Weak Sensitivity	P < 0.001	11.635
MRI	Gpt	MRI	Rotate	Baseline vs Weak Sensitivity	P < 0.001	2.471	Gpt	MRI	Rotate	Baseline vs Weak Sensitivity	P < 0.001	3.473	Gpt	MRI	Rotate	Baseline vs Weak Sensitivity	P < 0.001	6.238
MRI	Gpt	MRI	Biasfield	Baseline vs Weak Specificity	P < 0.001	-3.974	Gpt	MRI	Biasfield	Baseline vs Weak Specificity	P < 0.001	-3.239	Gpt	MRI	Biasfield	Baseline vs Weak Specificity	P < 0.001	-1.461
MRI	Gpt	MRI	Crop	Baseline vs Weak Specificity	P < 0.001	-0.948	Gpt	MRI	Crop	Baseline vs Weak Specificity	P < 0.001	-0.621	Gpt	MRI	Crop	Baseline vs Weak Specificity	P < 0.001	-2.744
MRI	Gpt	MRI	Motion	Baseline vs Weak Specificity	P < 0.001	-1.33	Gpt	MRI	Motion	Baseline vs Weak Specificity	P < 0.001	-0.591	Gpt	MRI	Motion	Baseline vs Weak Specificity	P < 0.001	-4.837
MRI	Gpt	MRI	Noise	Baseline vs Weak Specificity	P < 0.001	0.438	Gpt	MRI	Noise	Baseline vs Weak Specificity	P < 0.001	-1.472	Gpt	MRI	Noise	Baseline vs Weak Specificity	P < 0.001	-2.978
MRI	Gpt	MRI	Rotate	Baseline vs Weak Specificity	P < 0.001	0.439	Gpt	MRI	Rotate	Baseline vs Weak Specificity	P < 0.001	-0.19	Gpt	MRI	Rotate	Baseline vs Weak Specificity	P < 0.001	3.223
MRI	Llama	MRI	Biasfield	Baseline vs Weak Accuracy	P = nan	nan	Llama	MRI	Biasfield	Baseline vs Weak Accuracy	P < 0.001	0.335	Llama	MRI	Biasfield	Baseline vs Weak Accuracy	P < 0.001	-1.162
MRI	Llama	MRI	Crop	Baseline vs Weak Accuracy	P = nan	nan	Llama	MRI	Crop	Baseline vs Weak Accuracy	P < 0.001	1.344	Llama	MRI	Crop	Baseline vs Weak Accuracy	P < 0.001	-1.408
MRI	Llama	MRI	Motion	Baseline vs Weak Accuracy	P = nan	nan	Llama	MRI	Motion	Baseline vs Weak Accuracy	P < 0.001	0.845	Llama	MRI	Motion	Baseline vs Weak Accuracy	P = 0.55	-0.027
MRI	Llama	MRI	Noise	Baseline vs Weak Accuracy	P = nan	nan	Llama	MRI	Noise	Baseline vs Weak Accuracy	P < 0.001	-0.319	Llama	MRI	Noise	Baseline vs Weak Accuracy	P < 0.001	0.272
MRI	Llama	MRI	Rotate	Baseline vs Weak Accuracy	P = nan	nan	Llama	MRI	Rotate	Baseline vs Weak Accuracy	P < 0.001	0.599	Llama	MRI	Rotate	Baseline vs Weak Accuracy	P < 0.001	-0.939
MRI	Llama	MRI	Biasfield	Baseline vs Weak Sensitivity	P = nan	nan	Llama	MRI	Biasfield	Baseline vs Weak Sensitivity	P < 0.001	0.584	Llama	MRI	Biasfield	Baseline vs Weak Sensitivity	P < 0.001	-0.441
MRI	Llama	MRI	Crop	Baseline vs Weak Sensitivity	P = nan	nan	Llama	MRI	Crop	Baseline vs Weak Sensitivity	P < 0.001	-0.768	Llama	MRI	Crop	Baseline vs Weak Sensitivity	P < 0.001	-1.591
MRI	Llama	MRI	Motion	Baseline vs Weak Sensitivity	P = nan	nan	Llama	MRI	Motion	Baseline vs Weak Sensitivity	P < 0.001	-0.824	Llama	MRI	Motion	Baseline vs Weak Sensitivity	P < 0.001	-0.499
MRI	Llama	MRI	Noise	Baseline vs Weak Sensitivity	P = nan	nan	Llama	MRI	Noise	Baseline vs Weak Sensitivity	P < 0.001	-0.782	Llama	MRI	Noise	Baseline vs Weak Sensitivity	P < 0.001	1.135
MRI	Llama	MRI	Rotate	Baseline vs Weak Sensitivity	P = nan	nan	Llama	MRI	Rotate	Baseline vs Weak Sensitivity	P < 0.001	2.848	Llama	MRI	Rotate	Baseline vs Weak Sensitivity	P < 0.001	-1.037
MRI	Llama	MRI	Biasfield	Baseline vs Weak Specificity	P = nan	nan	Llama	MRI	Biasfield	Baseline vs Weak Specificity	P = 0.65	0.02	Llama	MRI	Biasfield	Baseline vs Weak Specificity	P < 0.001	-1.457
MRI	Llama	MRI	Crop	Baseline vs Weak Specificity	P = nan	nan	Llama	MRI	Crop	Baseline vs Weak Specificity	P < 0.001	2.062	Llama	MRI	Crop	Baseline vs Weak Specificity	P = 0.80	0.011
MRI	Llama	MRI	Motion	Baseline vs Weak Specificity	P = nan	nan	Llama	MRI	Motion	Baseline vs Weak Specificity	P < 0.001	1.46	Llama	MRI	Motion	Baseline vs Weak Specificity	P < 0.001	1.447
MRI	Llama	MRI	Noise	Baseline vs Weak Specificity	P = nan	nan	Llama	MRI	Noise	Baseline vs Weak Specificity	P = 0.29	0.047	Llama	MRI	Noise	Baseline vs Weak Specificity	P < 0.001	-1.468
MRI	Llama	MRI	Rotate	Baseline vs Weak Specificity	P = nan	nan	Llama	MRI	Rotate	Baseline vs Weak Specificity	P < 0.001	-1.518	Llama	MRI	Rotate	Baseline vs Weak Specificity	P = 0.73	-0.015
MRI	Upgrade_claude	MRI	Biasfield	Baseline vs Weak Accuracy	P < 0.001	1.504	Upgrade_claude	MRI	Biasfield	Baseline vs Weak Accuracy	P < 0.001	1.378	Upgrade_claude	MRI	Biasfield	Baseline vs Weak Accuracy	P < 0.001	1.499
MRI	Upgrade_claude	MRI	Crop	Baseline vs Weak Accuracy	P < 0.001	-4.06	Upgrade_claude	MRI	Crop	Baseline vs Weak Accuracy	P < 0.001	-2.984	Upgrade_claude	MRI	Crop	Baseline vs Weak Accuracy	P < 0.001	-3.393
MRI	Upgrade_claude	MRI	Motion	Baseline vs Weak Accuracy	P < 0.001	0.215	Upgrade_claude	MRI	Motion	Baseline vs Weak Accuracy	P < 0.001	4.071	Upgrade_claude	MRI	Motion	Baseline vs Weak Accuracy	P < 0.001	0.735
MRI	Upgrade_claude	MRI	Noise	Baseline vs Weak Accuracy	P < 0.001	2.852	Upgrade_claude	MRI	Noise	Baseline vs Weak Accuracy	P < 0.001	5.184	Upgrade_claude	MRI	Noise	Baseline vs Weak Accuracy	P < 0.001	3.94
MRI	Upgrade_claude	MRI	Rotate	Baseline vs Weak Accuracy	P < 0.001	3.222	Upgrade_claude	MRI	Rotate	Baseline vs Weak Accuracy	P < 0.001	4.011	Upgrade_claude	MRI	Rotate	Baseline vs Weak Accuracy	P < 0.001	2.365
MRI	Upgrade_claude	MRI	Biasfield	Baseline vs Weak Sensitivity	P < 0.001	1.235	Upgrade_claude	MRI	Biasfield	Baseline vs Weak Sensitivity	P < 0.001	1.802	Upgrade_claude	MRI	Biasfield	Baseline vs Weak Sensitivity	P < 0.001	2.186
MRI	Upgrade_claude	MRI	Crop	Baseline vs Weak Sensitivity	P < 0.001	-5.306	Upgrade_claude	MRI	Crop	Baseline vs Weak Sensitivity	P < 0.001	-3.844	Upgrade_claude	MRI	Crop	Baseline vs Weak Sensitivity	P < 0.001	-4.26
MRI	Upgrade_claude	MRI	Motion	Baseline vs Weak Sensitivity	P < 0.001	-2.207	Upgrade_claude	MRI	Motion	Baseline vs Weak Sensitivity	P < 0.001	1.87	Upgrade_claude	MRI	Motion	Baseline vs Weak Sensitivity	P < 0.001	0.877
MRI	Upgrade_claude	MRI	Noise	Baseline vs Weak Sensitivity	P < 0.001	5.195	Upgrade_claude	MRI	Noise	Baseline vs Weak Sensitivity	P < 0.001	7.006	Upgrade_claude	MRI	Noise	Baseline vs Weak Sensitivity	P < 0.001	6.241
MRI	Upgrade_claude	MRI	Rotate	Baseline vs Weak Sensitivity	P < 0.001	0.617	Upgrade_claude	MRI	Rotate	Baseline vs Weak Sensitivity	P < 0.001	1.857	Upgrade_claude	MRI	Rotate	Baseline vs Weak Sensitivity	P < 0.001	1.309
MRI	Upgrade_claude	MRI	Biasfield	Baseline vs Weak Specificity	P < 0.001	0.851	Upgrade_claude	MRI	Biasfield	Baseline vs Weak Specificity	P < 0.001	-0.437	Upgrade_claude	MRI	Biasfield	Baseline vs Weak Specificity	P < 0.001	-0.89
MRI	Upgrade_claude	MRI	Crop	Baseline vs Weak Specificity	P < 0.001	0.582	Upgrade_claude	MRI	Crop	Baseline vs Weak Specificity	P < 0.001	0.685	Upgrade_claude	MRI	Crop	Baseline vs Weak Specificity	P < 0.001	0.728
MRI	Upgrade_claude	MRI	Motion	Baseline vs Weak Specificity	P < 0.001	3.273	Upgrade_claude	MRI	Motion	Baseline vs Weak Specificity	P < 0.001	4.317	Upgrade_claude	MRI	Motion	Baseline vs Weak Specificity	P = 0.50	-0.03
MRI	Upgrade_claude	MRI	Noise	Baseline vs Weak Specificity	P < 0.001	-2.996	Upgrade_claude	MRI	Noise	Baseline vs Weak Specificity	P < 0.001	-1.705	Upgrade_claude	MRI	Noise	Baseline vs Weak Specificity	P < 0.001	-3.862
MRI	Upgrade_claude	MRI	Rotate	Baseline vs Weak Specificity	P < 0.001	4.261	Upgrade_claude	MRI	Rotate	Baseline vs Weak Specificity	P < 0.001	4.148	Upgrade_claude	MRI	Rotate	Baseline vs Weak Specificity	P < 0.001	2.285
MRI	Medgemma	MRI	Biasfield	Baseline vs Weak Accuracy	P < 0.001	0.919	Medgemma	MRI	Biasfield	Baseline vs Weak Accuracy	P < 0.001	1.717	Medgemma	MRI	Biasfield	Baseline vs Weak Accuracy	P < 0.001	1.24
MRI	Medgemma	MRI	Biasfield	Baseline vs Weak Sensitivity	P < 0.001	1.218	Medgemma	MRI	Biasfield	Baseline vs Weak Sensitivity	P < 0.001	2.071	Medgemma	MRI	Biasfield	Baseline vs Weak Sensitivity	P < 0.001	2.177
MRI	Medgemma	MRI	Biasfield	Baseline vs Weak Specificity	P = 1.00	0	Medgemma	MRI	Biasfield	Baseline vs Weak Specificity	P < 0.001	0.767	Medgemma	MRI	Biasfield	Baseline vs Weak Specificity	P = 0.05	0.087
MRI	Medgemma	MRI	Crop	Baseline vs Weak Accuracy	P < 0.001	-0.637	Medgemma	MRI	Crop	Baseline vs Weak Accuracy	P < 0.001	-1.506	Medgemma	MRI	Crop	Baseline vs Weak Accuracy	P < 0.001	-1.345
MRI	Medgemma	MRI	Crop	Baseline vs Weak Sensitivity	P < 0.001	-1.453	Medgemma	MRI	Crop	Baseline vs Weak Sensitivity	P < 0.001	0.511	Medgemma	MRI	Crop	Baseline vs Weak Sensitivity	P < 0.001	-2.074
MRI	Medgemma	MRI	Crop	Baseline vs Weak Specificity	P < 0.001	0.652	Medgemma	MRI	Crop	Baseline vs Weak Specificity	P < 0.001	-1.861	Medgemma	MRI	Crop	Baseline vs Weak Specificity	P < 0.001	-0.608
MRI	Medgemma	MRI	Motion	Baseline vs Weak Accuracy	P < 0.001	-1.01	Medgemma	MRI	Motion	Baseline vs Weak Accuracy	P < 0.001	-4.022	Medgemma	MRI	Motion	Baseline vs Weak Accuracy	P < 0.001	-2.757
MRI	Medgemma	MRI	Motion	Baseline vs Weak Sensitivity	P < 0.001	2.114	Medgemma	MRI	Motion	Baseline vs Weak Sensitivity	P < 0.001	1.837	Medgemma	MRI	Motion	Baseline vs Weak Sensitivity	P < 0.001	-0.935
MRI	Medgemma	MRI	Motion	Baseline vs Weak Specificity	P < 0.001	-4.619	Medgemma	MRI	Motion	Baseline vs Weak Specificity	P < 0.001	-5.339	Medgemma	MRI	Motion	Baseline vs Weak Specificity	P < 0.001	-2.607
MRI	Medgemma	MRI	Noise	Baseline vs Weak Accuracy	P < 0.001	2.095	Medgemma	MRI	Noise	Baseline vs Weak Accuracy	P < 0.001	-1.292	Medgemma	MRI	Noise	Baseline vs Weak Accuracy	P < 0.001	0.725
MRI	Medgemma	MRI	Noise	Baseline vs Weak Sensitivity	P < 0.001	7.273	Medgemma	MRI	Noise	Baseline vs Weak Sensitivity	P < 0.001	5.965	Medgemma	MRI	Noise	Baseline vs Weak Sensitivity	P < 0.001	5.981
MRI	Medgemma	MRI	Noise	Baseline vs Weak Specificity	P < 0.001	-6.554	Medgemma	MRI	Noise	Baseline vs Weak Specificity	P < 0.001	-5.767	Medgemma	MRI	Noise	Baseline vs Weak Specificity	P < 0.001	-3.486
MRI	Medgemma	MRI	Rotate	Baseline vs Weak Accuracy	P < 0.001	-1.419	Medgemma	MRI	Rotate	Baseline vs Weak Accuracy	P < 0.001	-1.525	Medgemma	MRI	Rotate	Baseline vs Weak Accuracy	P = 0.11	0.071
MRI	Medgemma	MRI	Rotate	Baseline vs Weak Sensitivity	P < 0.001	-1.71	Medgemma	MRI	Rotate	Baseline vs Weak Sensitivity	P = 0.21	-0.056	Medgemma	MRI	Rotate	Baseline vs Weak Sensitivity	P < 0.001	0.433
MRI	Medgemma	MRI	Rotate	Baseline vs Weak Specificity	P < 0.001	-0.211	Medgemma	MRI	Rotate	Baseline vs Weak Specificity	P < 0.001	-1.619	Medgemma	MRI	Rotate	Baseline vs Weak Specificity	P = 0.001	-0.146
MRI
MRI
MRI
MRI
MRI
MRI
MRI
MRI
MRI
MRI
MRI
MRI
MRI
MRI
MRI
MRI
MRI
MRI
MRI
MRI
MRI
MRI
MRI
MRI
MRI
MRI
MRI
MRI
MRI
MRI
MRI
MRI
MRI
MRI
MRI
MRI
MRI
MRI
MRI
MRI
MRI
MRI
MRI
MRI
MRI
MRI
MRI
MRI
MRI
MRI
MRI
MRI
MRI
MRI
MRI
MRI
MRI
MRI
MRI
MRI
MRI
MRI
MRI
MRI
MRI
MRI
MRI
MRI
MRI
MRI
MRI
MRI
MRI
MRI
MRI
MRI
MRI
MRI
MRI
MRI
MRI
MRI
MRI
MRI
MRI
MRI
MRI
MRI
MRI
MRI
MRI
MRI
MRI
MRI
MRI
MRI
MRI
MRI
MRI
MRI
MRI
MRI
MRI
MRI
MRI
MRI
MRI
MRI
MRI
MRI
MRI
MRI
MRI
MRI
MRI
MRI
MRI
MRI
MRI
MRI
MRI
MRI
MRI
MRI
MRI
MRI
MRI
MRI
MRI
MRI
MRI
MRI
MRI
MRI
MRI
MRI
MRI
MRI
MRI
MRI
MRI
MRI
MRI
MRI
MRI
MRI
MRI
MRI
MRI
MRI
MRI
MRI
MRI
MRI
MRI
MRI
MRI
MRI
MRI
MRI
MRI
MRI
MRI
MRI
MRI
MRI
MRI
MRI
MRI
MRI
MRI
MRI
MRI
MRI
MRI
MRI
MRI
MRI
MRI
MRI
MRI
MRI
MRI
MRI
MRI
MRI
MRI
MRI
MRI
MRI
MRI
MRI
MRI
MRI
MRI
MRI
MRI
MRI
MRI
MRI
MRI
MRI
MRI
MRI
MRI
MRI
MRI
MRI
MRI
MRI
MRI
MRI
MRI
MRI
MRI
MRI
MRI
MRI
MRI
MRI
MRI
MRI
MRI
MRI
MRI
MRI
MRI
MRI
MRI
MRI
MRI
MRI
MRI
MRI
MRI
MRI
MRI
MRI
MRI
MRI
MRI
MRI
MRI
MRI
MRI
MRI
MRI
MRI
MRI
MRI
MRI
MRI
MRI
MRI
MRI
MRI
MRI
MRI
MRI
MRI
MRI
MRI
MRI
MRI
MRI
MRI
MRI
MRI
MRI
MRI
MRI
MRI
MRI
MRI
MRI
MRI
MRI
MRI
MRI
MRI
MRI
MRI
MRI
MRI
MRI
MRI
MRI
MRI
MRI
MRI
MRI
MRI
MRI
MRI
MRI
MRI
MRI
MRI
MRI
MRI
MRI
MRI
MRI
MRI
MRI
MRI
MRI
MRI
MRI
MRI
MRI
MRI
MRI
MRI
MRI
MRI
MRI
MRI
MRI
MRI
MRI
MRI
MRI
MRI
MRI
MRI
MRI
MRI
MRI
MRI
MRI
MRI
MRI
MRI
MRI
MRI
MRI
MRI
MRI
MRI
MRI
MRI
MRI
MRI
MRI
MRI
MRI
MRI
MRI
MRI
MRI
MRI
MRI
MRI
MRI
MRI
MRI
MRI
MRI
MRI
MRI
MRI
MRI
MRI
MRI
MRI
MRI
MRI
MRI
MRI
MRI
MRI
MRI
MRI
MRI
MRI
MRI
MRI
MRI
MRI
MRI
MRI
MRI
MRI
MRI
MRI
MRI
MRI
MRI
MRI
MRI
MRI
MRI
MRI
MRI
MRI
MRI
MRI
MRI
MRI
MRI
MRI
MRI
MRI
MRI
MRI
MRI
MRI
MRI
MRI
MRI
MRI
MRI
MRI
MRI
MRI
MRI
MRI
MRI
MRI
MRI
MRI
MRI
MRI
MRI
MRI
MRI
MRI
MRI
MRI
MRI
MRI
MRI
MRI
MRI
MRI
MRI
MRI
MRI
MRI
MRI
MRI
MRI
MRI
MRI
MRI
MRI
MRI
MRI
MRI
MRI
MRI
MRI
MRI
MRI
MRI
MRI
MRI
MRI
MRI
MRI
MRI
MRI
MRI
MRI
MRI
MRI
MRI
MRI
MRI
MRI
MRI
MRI
MRI
MRI
MRI
MRI
MRI
MRI
MRI
MRI
MRI
MRI
MRI
MRI
MRI
MRI
MRI
MRI
MRI
MRI
MRI
MRI
MRI
MRI
MRI
MRI
MRI
MRI
MRI
MRI
MRI
MRI
MRI
MRI
MRI
MRI
MRI
MRI
MRI
MRI
MRI
MRI
MRI
MRI
MRI
MRI
MRI
MRI
MRI
MRI
MRI
MRI
MRI
MRI
MRI
MRI
MRI
MRI
MRI
MRI
MRI
MRI
MRI
MRI
MRI
MRI
MRI
MRI
MRI
MRI
MRI
MRI
MRI
MRI
MRI
MRI
MRI
MRI
MRI
MRI
MRI
MRI
MRI
MRI
MRI
MRI
MRI
MRI
MRI
MRI
MRI
MRI
MRI
MRI
MRI
MRI
MRI
MRI
MRI
MRI
MRI
MRI
MRI
MRI
MRI
MRI
MRI
MRI
MRI
MRI
MRI
MRI
MRI
MRI
MRI
MRI
MRI
MRI
MRI
MRI
MRI
MRI
MRI
MRI
MRI
MRI
MRI
MRI
MRI
MRI
MRI
MRI
MRI
MRI
MRI
MRI
MRI
MRI
MRI
MRI
MRI
MRI
MRI
MRI
MRI
MRI
MRI
MRI
MRI
MRI
MRI
MRI
MRI
MRI
MRI
MRI
MRI
MRI
MRI
MRI
MRI
MRI
MRI
MRI
MRI
MRI
MRI
MRI
MRI
MRI
MRI
MRI
MRI
MRI
MRI
MRI
MRI
MRI
MRI
MRI
MRI
MRI
MRI
MRI
MRI
MRI
MRI
MRI
MRI
MRI
MRI
MRI
MRI
MRI
MRI
MRI
MRI
MRI
MRI
MRI
MRI
MRI
MRI
MRI
MRI
MRI
MRI
MRI
MRI
MRI
MRI
MRI
MRI
MRI
MRI
MRI
MRI
MRI
MRI
MRI
MRI
MRI
MRI
MRI
MRI
MRI
MRI
MRI
MRI
MRI
MRI
MRI
MRI
MRI
MRI
MRI
MRI
MRI
MRI
MRI
MRI
MRI
MRI
MRI
MRI
MRI
MRI
MRI
MRI
MRI
MRI
MRI
MRI
MRI
MRI
MRI
MRI
MRI
MRI
MRI
MRI
MRI
MRI
MRI
MRI
MRI
MRI
MRI
MRI
MRI
MRI
MRI
MRI
MRI
MRI
MRI
MRI
MRI
MRI
MRI
MRI
MRI
MRI
MRI
MRI
MRI
MRI
MRI
MRI
MRI
MRI
MRI
MRI
MRI
MRI
MRI
MRI
MRI
MRI
MRI
MRI
MRI
MRI
MRI
MRI
MRI
MRI
MRI
MRI
MRI
MRI
MRI
MRI
MRI
MRI
MRI
MRI
MRI
MRI
MRI
MRI
MRI
MRI
MRI
MRI
MRI
MRI
MRI
MRI
MRI
MRI
MRI
MRI
MRI
MRI
MRI
MRI
MRI
MRI
MRI
MRI
MRI
MRI
MRI
MRI
MRI
MRI
MRI
MRI
MRI
MRI
MRI
MRI
MRI
MRI
MRI
MRI
MRI
MRI
MRI
MRI
MRI
MRI
MRI
MRI
MRI
MRI
MRI
MRI
MRI
MRI
MRI
MRI
MRI
MRI
MRI
MRI
MRI
MRI
MRI
MRI
MRI
MRI
MRI
MRI
MRI
MRI
MRI
MRI
MRI
MRI
MRI
MRI
MRI
MRI
MRI
MRI
MRI
MRI
MRI
MRI
MRI
MRI
MRI
MRI
MRI
MRI
MRI
MRI
MRI
MRI
MRI
MRI
MRI
MRI
MRI
MRI
MRI
MRI
MRI
MRI
MRI
MRI
MRI
MRI
MRI
MRI
MRI
MRI
MRI
MRI
MRI
MRI
MRI
MRI
MRI
MRI
OCT	Structured output						Standard						Chain of Thought
OCT	Model	Modality	Experiment	Metric	p-value	Cohen’s d	Model	Modality	Experiment	Metric	p-value	Cohen’s d	Model	Modality	Experiment	Metric	p-value	Cohen’s d
OCT	Claude	OCT	Biasfield	Baseline vs Weak Accuracy	P < 0.001	6.461	Claude	OCT	Biasfield	Baseline vs Weak Accuracy	P < 0.001	6.035	Claude	OCT	Biasfield	Baseline vs Weak Accuracy	P < 0.001	3.934
OCT	Claude	OCT	Crop	Baseline vs Weak Accuracy	P < 0.001	-0.485	Claude	OCT	Crop	Baseline vs Weak Accuracy	P < 0.001	1.533	Claude	OCT	Crop	Baseline vs Weak Accuracy	P < 0.001	-0.29
OCT	Claude	OCT	Motion	Baseline vs Weak Accuracy	P < 0.001	6.138	Claude	OCT	Motion	Baseline vs Weak Accuracy	P < 0.001	3.273	Claude	OCT	Motion	Baseline vs Weak Accuracy	P < 0.001	3.812
OCT	Claude	OCT	Noise	Baseline vs Weak Accuracy	P < 0.001	4.649	Claude	OCT	Noise	Baseline vs Weak Accuracy	P < 0.001	3.201	Claude	OCT	Noise	Baseline vs Weak Accuracy	P < 0.001	3.18
OCT	Claude	OCT	Rotate	Baseline vs Weak Accuracy	P < 0.001	-0.608	Claude	OCT	Rotate	Baseline vs Weak Accuracy	P < 0.001	3.275	Claude	OCT	Rotate	Baseline vs Weak Accuracy	P < 0.001	0.454
OCT	Claude	OCT	Biasfield	Baseline vs Weak Sensitivity	P < 0.001	6.341	Claude	OCT	Biasfield	Baseline vs Weak Sensitivity	P < 0.001	7.056	Claude	OCT	Biasfield	Baseline vs Weak Sensitivity	P < 0.001	2.559
OCT	Claude	OCT	Crop	Baseline vs Weak Sensitivity	P < 0.001	-0.738	Claude	OCT	Crop	Baseline vs Weak Sensitivity	P < 0.001	1.198	Claude	OCT	Crop	Baseline vs Weak Sensitivity	P < 0.001	-1.286
OCT	Claude	OCT	Motion	Baseline vs Weak Sensitivity	P < 0.001	5.661	Claude	OCT	Motion	Baseline vs Weak Sensitivity	P < 0.001	4.826	Claude	OCT	Motion	Baseline vs Weak Sensitivity	P < 0.001	2.655
OCT	Claude	OCT	Noise	Baseline vs Weak Sensitivity	P < 0.001	4.983	Claude	OCT	Noise	Baseline vs Weak Sensitivity	P < 0.001	4.046	Claude	OCT	Noise	Baseline vs Weak Sensitivity	P < 0.001	3.315
OCT	Claude	OCT	Rotate	Baseline vs Weak Sensitivity	P < 0.001	-1.285	Claude	OCT	Rotate	Baseline vs Weak Sensitivity	P < 0.001	3.583	Claude	OCT	Rotate	Baseline vs Weak Sensitivity	P < 0.001	0.219
OCT	Claude	OCT	Biasfield	Baseline vs Weak Specificity	P < 0.001	1.88	Claude	OCT	Biasfield	Baseline vs Weak Specificity	P < 0.001	0.332	Claude	OCT	Biasfield	Baseline vs Weak Specificity	P < 0.001	3.47
OCT	Claude	OCT	Crop	Baseline vs Weak Specificity	P < 0.001	0.595	Claude	OCT	Crop	Baseline vs Weak Specificity	P < 0.001	0.96	Claude	OCT	Crop	Baseline vs Weak Specificity	P < 0.001	2.318
OCT	Claude	OCT	Motion	Baseline vs Weak Specificity	P < 0.001	2.515	Claude	OCT	Motion	Baseline vs Weak Specificity	P < 0.001	-2.095	Claude	OCT	Motion	Baseline vs Weak Specificity	P < 0.001	3.02
OCT	Claude	OCT	Noise	Baseline vs Weak Specificity	P = 0.78	0.013	Claude	OCT	Noise	Baseline vs Weak Specificity	P < 0.001	-0.69	Claude	OCT	Noise	Baseline vs Weak Specificity	P = 0.64	0.021
OCT	Claude	OCT	Rotate	Baseline vs Weak Specificity	P < 0.001	1.494	Claude	OCT	Rotate	Baseline vs Weak Specificity	P < 0.001	0.379	Claude	OCT	Rotate	Baseline vs Weak Specificity	P < 0.001	0.791
OCT	Clip	OCT	Biasfield	Baseline vs Weak Accuracy	P < 0.001	2.179	Clip	OCT	Biasfield	Baseline vs Weak Accuracy	P < 0.001	2.179	Clip	OCT	Biasfield	Baseline vs Weak Accuracy	P < 0.001	2.179
OCT	Clip	OCT	Crop	Baseline vs Weak Accuracy	P < 0.001	-0.25	Clip	OCT	Crop	Baseline vs Weak Accuracy	P < 0.001	-0.25	Clip	OCT	Crop	Baseline vs Weak Accuracy	P < 0.001	-0.25
OCT	Clip	OCT	Motion	Baseline vs Weak Accuracy	P < 0.001	5.666	Clip	OCT	Motion	Baseline vs Weak Accuracy	P < 0.001	5.666	Clip	OCT	Motion	Baseline vs Weak Accuracy	P < 0.001	5.666
OCT	Clip	OCT	Noise	Baseline vs Weak Accuracy	P < 0.001	1.404	Clip	OCT	Noise	Baseline vs Weak Accuracy	P < 0.001	1.404	Clip	OCT	Noise	Baseline vs Weak Accuracy	P < 0.001	1.404
OCT	Clip	OCT	Rotate	Baseline vs Weak Accuracy	P < 0.001	3.284	Clip	OCT	Rotate	Baseline vs Weak Accuracy	P < 0.001	3.284	Clip	OCT	Rotate	Baseline vs Weak Accuracy	P < 0.001	3.284
OCT	Clip	OCT	Biasfield	Baseline vs Weak Sensitivity	P < 0.001	1.863	Clip	OCT	Biasfield	Baseline vs Weak Sensitivity	P < 0.001	1.863	Clip	OCT	Biasfield	Baseline vs Weak Sensitivity	P < 0.001	1.863
OCT	Clip	OCT	Crop	Baseline vs Weak Sensitivity	P < 0.001	-0.46	Clip	OCT	Crop	Baseline vs Weak Sensitivity	P < 0.001	-0.46	Clip	OCT	Crop	Baseline vs Weak Sensitivity	P < 0.001	-0.46
OCT	Clip	OCT	Motion	Baseline vs Weak Sensitivity	P < 0.001	6.013	Clip	OCT	Motion	Baseline vs Weak Sensitivity	P < 0.001	6.013	Clip	OCT	Motion	Baseline vs Weak Sensitivity	P < 0.001	6.013
OCT	Clip	OCT	Noise	Baseline vs Weak Sensitivity	P < 0.001	1.449	Clip	OCT	Noise	Baseline vs Weak Sensitivity	P < 0.001	1.449	Clip	OCT	Noise	Baseline vs Weak Sensitivity	P < 0.001	1.449
OCT	Clip	OCT	Rotate	Baseline vs Weak Sensitivity	P < 0.001	3.569	Clip	OCT	Rotate	Baseline vs Weak Sensitivity	P < 0.001	3.569	Clip	OCT	Rotate	Baseline vs Weak Sensitivity	P < 0.001	3.569
OCT	Clip	OCT	Biasfield	Baseline vs Weak Specificity	P < 0.001	1.411	Clip	OCT	Biasfield	Baseline vs Weak Specificity	P < 0.001	1.411	Clip	OCT	Biasfield	Baseline vs Weak Specificity	P < 0.001	1.411
OCT	Clip	OCT	Crop	Baseline vs Weak Specificity	P < 0.001	0.819	Clip	OCT	Crop	Baseline vs Weak Specificity	P < 0.001	0.819	Clip	OCT	Crop	Baseline vs Weak Specificity	P < 0.001	0.819
OCT	Clip	OCT	Motion	Baseline vs Weak Specificity	P < 0.001	-1.454	Clip	OCT	Motion	Baseline vs Weak Specificity	P < 0.001	-1.454	Clip	OCT	Motion	Baseline vs Weak Specificity	P < 0.001	-1.454
OCT	Clip	OCT	Noise	Baseline vs Weak Specificity	P = 0.10	-0.073	Clip	OCT	Noise	Baseline vs Weak Specificity	P = 0.10	-0.073	Clip	OCT	Noise	Baseline vs Weak Specificity	P = 0.10	-0.073
OCT	Clip	OCT	Rotate	Baseline vs Weak Specificity	P < 0.001	-1.454	Clip	OCT	Rotate	Baseline vs Weak Specificity	P < 0.001	-1.454	Clip	OCT	Rotate	Baseline vs Weak Specificity	P < 0.001	-1.454
OCT	Gpt	OCT	Biasfield	Baseline vs Weak Accuracy	P < 0.001	0.373	Gpt	OCT	Biasfield	Baseline vs Weak Accuracy	P < 0.001	0.788	Gpt	OCT	Biasfield	Baseline vs Weak Accuracy	P < 0.001	1.958
OCT	Gpt	OCT	Crop	Baseline vs Weak Accuracy	P < 0.001	-0.343	Gpt	OCT	Crop	Baseline vs Weak Accuracy	P < 0.001	-1.24	Gpt	OCT	Crop	Baseline vs Weak Accuracy	P < 0.001	0.25
OCT	Gpt	OCT	Motion	Baseline vs Weak Accuracy	P < 0.001	-1.221	Gpt	OCT	Motion	Baseline vs Weak Accuracy	P < 0.001	0.403	Gpt	OCT	Motion	Baseline vs Weak Accuracy	P < 0.001	1.526
OCT	Gpt	OCT	Noise	Baseline vs Weak Accuracy	P < 0.001	-0.924	Gpt	OCT	Noise	Baseline vs Weak Accuracy	P = 0.02	0.106	Gpt	OCT	Noise	Baseline vs Weak Accuracy	P < 0.001	1.511
OCT	Gpt	OCT	Rotate	Baseline vs Weak Accuracy	P < 0.001	6.458	Gpt	OCT	Rotate	Baseline vs Weak Accuracy	P < 0.001	4.087	Gpt	OCT	Rotate	Baseline vs Weak Accuracy	P < 0.001	3.064
OCT	Gpt	OCT	Biasfield	Baseline vs Weak Sensitivity	P = 0.43	0.036	Gpt	OCT	Biasfield	Baseline vs Weak Sensitivity	P < 0.001	1.352	Gpt	OCT	Biasfield	Baseline vs Weak Sensitivity	P < 0.001	1.545
OCT	Gpt	OCT	Crop	Baseline vs Weak Sensitivity	P < 0.001	2.03	Gpt	OCT	Crop	Baseline vs Weak Sensitivity	P = 0.02	0.103	Gpt	OCT	Crop	Baseline vs Weak Sensitivity	P < 0.001	0.291
OCT	Gpt	OCT	Motion	Baseline vs Weak Sensitivity	P < 0.001	1.285	Gpt	OCT	Motion	Baseline vs Weak Sensitivity	P < 0.001	0.297	Gpt	OCT	Motion	Baseline vs Weak Sensitivity	P < 0.001	0.723
OCT	Gpt	OCT	Noise	Baseline vs Weak Sensitivity	P < 0.001	2.032	Gpt	OCT	Noise	Baseline vs Weak Sensitivity	P < 0.001	1.409	Gpt	OCT	Noise	Baseline vs Weak Sensitivity	P < 0.001	1.607
OCT	Gpt	OCT	Rotate	Baseline vs Weak Sensitivity	P < 0.001	-1.231	Gpt	OCT	Rotate	Baseline vs Weak Sensitivity	P = 0.05	-0.09	Gpt	OCT	Rotate	Baseline vs Weak Sensitivity	P = 0.004	0.13
OCT	Gpt	OCT	Biasfield	Baseline vs Weak Specificity	P < 0.001	0.45	Gpt	OCT	Biasfield	Baseline vs Weak Specificity	P < 0.001	-0.742	Gpt	OCT	Biasfield	Baseline vs Weak Specificity	P < 0.001	1.408
OCT	Gpt	OCT	Crop	Baseline vs Weak Specificity	P < 0.001	-2.343	Gpt	OCT	Crop	Baseline vs Weak Specificity	P < 0.001	-2.894	Gpt	OCT	Crop	Baseline vs Weak Specificity	P = 0.08	-0.078
OCT	Gpt	OCT	Motion	Baseline vs Weak Specificity	P < 0.001	-2.842	Gpt	OCT	Motion	Baseline vs Weak Specificity	P < 0.001	0.29	Gpt	OCT	Motion	Baseline vs Weak Specificity	P < 0.001	2.086
OCT	Gpt	OCT	Noise	Baseline vs Weak Specificity	P < 0.001	-3.188	Gpt	OCT	Noise	Baseline vs Weak Specificity	P < 0.001	-2.403	Gpt	OCT	Noise	Baseline vs Weak Specificity	P = 0.54	-0.027
OCT	Gpt	OCT	Rotate	Baseline vs Weak Specificity	P < 0.001	8.862	Gpt	OCT	Rotate	Baseline vs Weak Specificity	P < 0.001	6.444	Gpt	OCT	Rotate	Baseline vs Weak Specificity	P < 0.001	5.508
OCT	Llama	OCT	Biasfield	Baseline vs Weak Accuracy	P = nan	nan	Llama	OCT	Biasfield	Baseline vs Weak Accuracy	P < 0.001	1.339	Llama	OCT	Biasfield	Baseline vs Weak Accuracy	P < 0.001	1.586
OCT	Llama	OCT	Crop	Baseline vs Weak Accuracy	P = nan	nan	Llama	OCT	Crop	Baseline vs Weak Accuracy	P < 0.001	1.354	Llama	OCT	Crop	Baseline vs Weak Accuracy	P < 0.001	2.387
OCT	Llama	OCT	Motion	Baseline vs Weak Accuracy	P = nan	nan	Llama	OCT	Motion	Baseline vs Weak Accuracy	P < 0.001	-0.84	Llama	OCT	Motion	Baseline vs Weak Accuracy	P < 0.001	1.868
OCT	Llama	OCT	Noise	Baseline vs Weak Accuracy	P = nan	nan	Llama	OCT	Noise	Baseline vs Weak Accuracy	P < 0.001	1.78	Llama	OCT	Noise	Baseline vs Weak Accuracy	P < 0.001	2.088
OCT	Llama	OCT	Rotate	Baseline vs Weak Accuracy	P = nan	nan	Llama	OCT	Rotate	Baseline vs Weak Accuracy	P < 0.001	4.126	Llama	OCT	Rotate	Baseline vs Weak Accuracy	P < 0.001	3.39
OCT	Llama	OCT	Biasfield	Baseline vs Weak Sensitivity	P = nan	nan	Llama	OCT	Biasfield	Baseline vs Weak Sensitivity	P < 0.001	2.425	Llama	OCT	Biasfield	Baseline vs Weak Sensitivity	P < 0.001	2.776
OCT	Llama	OCT	Crop	Baseline vs Weak Sensitivity	P = nan	nan	Llama	OCT	Crop	Baseline vs Weak Sensitivity	P < 0.001	1.697	Llama	OCT	Crop	Baseline vs Weak Sensitivity	P < 0.001	0.774
OCT	Llama	OCT	Motion	Baseline vs Weak Sensitivity	P = nan	nan	Llama	OCT	Motion	Baseline vs Weak Sensitivity	P < 0.001	2.88	Llama	OCT	Motion	Baseline vs Weak Sensitivity	P < 0.001	1.928
OCT	Llama	OCT	Noise	Baseline vs Weak Sensitivity	P = nan	nan	Llama	OCT	Noise	Baseline vs Weak Sensitivity	P < 0.001	4.296	Llama	OCT	Noise	Baseline vs Weak Sensitivity	P < 0.001	1.413
OCT	Llama	OCT	Rotate	Baseline vs Weak Sensitivity	P = nan	nan	Llama	OCT	Rotate	Baseline vs Weak Sensitivity	P < 0.001	0.281	Llama	OCT	Rotate	Baseline vs Weak Sensitivity	P < 0.001	2.312
OCT	Llama	OCT	Biasfield	Baseline vs Weak Specificity	P = nan	nan	Llama	OCT	Biasfield	Baseline vs Weak Specificity	P < 0.001	-0.232	Llama	OCT	Biasfield	Baseline vs Weak Specificity	P < 0.001	-0.523
OCT	Llama	OCT	Crop	Baseline vs Weak Specificity	P = nan	nan	Llama	OCT	Crop	Baseline vs Weak Specificity	P < 0.001	0.393	Llama	OCT	Crop	Baseline vs Weak Specificity	P < 0.001	2.54
OCT	Llama	OCT	Motion	Baseline vs Weak Specificity	P = nan	nan	Llama	OCT	Motion	Baseline vs Weak Specificity	P < 0.001	-3.422	Llama	OCT	Motion	Baseline vs Weak Specificity	P < 0.001	0.69
OCT	Llama	OCT	Noise	Baseline vs Weak Specificity	P = nan	nan	Llama	OCT	Noise	Baseline vs Weak Specificity	P < 0.001	-1.299	Llama	OCT	Noise	Baseline vs Weak Specificity	P < 0.001	1.464
OCT	Llama	OCT	Rotate	Baseline vs Weak Specificity	P = nan	nan	Llama	OCT	Rotate	Baseline vs Weak Specificity	P < 0.001	5.377	Llama	OCT	Rotate	Baseline vs Weak Specificity	P < 0.001	2.54
OCT	Upgrade_claude	OCT	Biasfield	Baseline vs Weak Accuracy	P < 0.001	1.427	Upgrade_claude	OCT	Biasfield	Baseline vs Weak Accuracy	P < 0.001	2.784	Upgrade_claude	OCT	Biasfield	Baseline vs Weak Accuracy	P < 0.001	1.535
OCT	Upgrade_claude	OCT	Crop	Baseline vs Weak Accuracy	P < 0.001	-0.864	Upgrade_claude	OCT	Crop	Baseline vs Weak Accuracy	P < 0.001	0.586	Upgrade_claude	OCT	Crop	Baseline vs Weak Accuracy	P < 0.001	-1.69
OCT	Upgrade_claude	OCT	Motion	Baseline vs Weak Accuracy	P < 0.001	1.427	Upgrade_claude	OCT	Motion	Baseline vs Weak Accuracy	P < 0.001	0.64	Upgrade_claude	OCT	Motion	Baseline vs Weak Accuracy	P < 0.001	0.455
OCT	Upgrade_claude	OCT	Noise	Baseline vs Weak Accuracy	P < 0.001	1.427	Upgrade_claude	OCT	Noise	Baseline vs Weak Accuracy	P < 0.001	3.905	Upgrade_claude	OCT	Noise	Baseline vs Weak Accuracy	P < 0.001	3.409
OCT	Upgrade_claude	OCT	Rotate	Baseline vs Weak Accuracy	P < 0.001	1.427	Upgrade_claude	OCT	Rotate	Baseline vs Weak Accuracy	P < 0.001	-0.985	Upgrade_claude	OCT	Rotate	Baseline vs Weak Accuracy	P < 0.001	0.689
OCT	Upgrade_claude	OCT	Biasfield	Baseline vs Weak Sensitivity	P < 0.001	1.427	Upgrade_claude	OCT	Biasfield	Baseline vs Weak Sensitivity	P < 0.001	2.517	Upgrade_claude	OCT	Biasfield	Baseline vs Weak Sensitivity	P < 0.001	1.203
OCT	Upgrade_claude	OCT	Crop	Baseline vs Weak Sensitivity	P < 0.001	-0.864	Upgrade_claude	OCT	Crop	Baseline vs Weak Sensitivity	P < 0.001	0.586	Upgrade_claude	OCT	Crop	Baseline vs Weak Sensitivity	P < 0.001	-1.69
OCT	Upgrade_claude	OCT	Motion	Baseline vs Weak Sensitivity	P < 0.001	1.427	Upgrade_claude	OCT	Motion	Baseline vs Weak Sensitivity	P < 0.001	0.64	Upgrade_claude	OCT	Motion	Baseline vs Weak Sensitivity	P < 0.001	0.455
OCT	Upgrade_claude	OCT	Noise	Baseline vs Weak Sensitivity	P < 0.001	1.427	Upgrade_claude	OCT	Noise	Baseline vs Weak Sensitivity	P < 0.001	3.905	Upgrade_claude	OCT	Noise	Baseline vs Weak Sensitivity	P < 0.001	3.409
OCT	Upgrade_claude	OCT	Rotate	Baseline vs Weak Sensitivity	P < 0.001	1.427	Upgrade_claude	OCT	Rotate	Baseline vs Weak Sensitivity	P < 0.001	-0.985	Upgrade_claude	OCT	Rotate	Baseline vs Weak Sensitivity	P = 0.70	0.689
OCT	Upgrade_claude	OCT	Biasfield	Baseline vs Weak Specificity	P = nan	nan	Upgrade_claude	OCT	Biasfield	Baseline vs Weak Specificity	P < 0.001	1.423	Upgrade_claude	OCT	Biasfield	Baseline vs Weak Specificity	P < 0.001	1.423
OCT	Upgrade_claude	OCT	Crop	Baseline vs Weak Specificity	P = nan	nan	Upgrade_claude	OCT	Crop	Baseline vs Weak Specificity	P = nan	nan	Upgrade_claude	OCT	Crop	Baseline vs Weak Specificity	P = nan	nan
OCT	Upgrade_claude	OCT	Motion	Baseline vs Weak Specificity	P = nan	nan	Upgrade_claude	OCT	Motion	Baseline vs Weak Specificity	P = nan	nan	Upgrade_claude	OCT	Motion	Baseline vs Weak Specificity	P = nan	nan
OCT	Upgrade_claude	OCT	Noise	Baseline vs Weak Specificity	P = nan	nan	Upgrade_claude	OCT	Noise	Baseline vs Weak Specificity	P = nan	nan	Upgrade_claude	OCT	Noise	Baseline vs Weak Specificity	P = nan	nan
OCT	Upgrade_claude	OCT	Rotate	Baseline vs Weak Specificity	P = nan	nan	Upgrade_claude	OCT	Rotate	Baseline vs Weak Specificity	P = nan	nan	Upgrade_claude	OCT	Rotate	Baseline vs Weak Specificity	P < 0.001	nan
OCT	Medgemma	OCT	Biasfield	Baseline vs Weak Accuracy	P = nan	nan	Medgemma	OCT	Biasfield	Baseline vs Weak Accuracy	P < 0.001	3.218	Medgemma	OCT	Biasfield	Baseline vs Weak Accuracy	P < 0.001	-2.046
OCT	Medgemma	OCT	Biasfield	Baseline vs Weak Sensitivity	P = nan	nan	Medgemma	OCT	Biasfield	Baseline vs Weak Sensitivity	P < 0.001	1.91	Medgemma	OCT	Biasfield	Baseline vs Weak Sensitivity	P = 0.51	0.029
OCT	Medgemma	OCT	Biasfield	Baseline vs Weak Specificity	P = nan	nan	Medgemma	OCT	Biasfield	Baseline vs Weak Specificity	P < 0.001	2.726	Medgemma	OCT	Biasfield	Baseline vs Weak Specificity	P < 0.001	-2.246
OCT	Medgemma	OCT	Crop	Baseline vs Weak Accuracy	P = nan	nan	Medgemma	OCT	Crop	Baseline vs Weak Accuracy	P < 0.001	5.242	Medgemma	OCT	Crop	Baseline vs Weak Accuracy	P < 0.001	0.199
OCT	Medgemma	OCT	Crop	Baseline vs Weak Sensitivity	P = nan	nan	Medgemma	OCT	Crop	Baseline vs Weak Sensitivity	P < 0.001	2.882	Medgemma	OCT	Crop	Baseline vs Weak Sensitivity	P < 0.001	1.462
OCT	Medgemma	OCT	Crop	Baseline vs Weak Specificity	P = nan	nan	Medgemma	OCT	Crop	Baseline vs Weak Specificity	P < 0.001	4.58	Medgemma	OCT	Crop	Baseline vs Weak Specificity	P = 0.03	-0.175
OCT	Medgemma	OCT	Motion	Baseline vs Weak Accuracy	P = nan	nan	Medgemma	OCT	Motion	Baseline vs Weak Accuracy	P < 0.001	4.669	Medgemma	OCT	Motion	Baseline vs Weak Accuracy	P < 0.001	-1.16
OCT	Medgemma	OCT	Motion	Baseline vs Weak Sensitivity	P = nan	nan	Medgemma	OCT	Motion	Baseline vs Weak Sensitivity	P < 0.001	1.935	Medgemma	OCT	Motion	Baseline vs Weak Sensitivity	P < 0.001	1.462
OCT	Medgemma	OCT	Motion	Baseline vs Weak Specificity	P = nan	nan	Medgemma	OCT	Motion	Baseline vs Weak Specificity	P < 0.001	4.246	Medgemma	OCT	Motion	Baseline vs Weak Specificity	P < 0.001	-1.631
OCT	Medgemma	OCT	Noise	Baseline vs Weak Accuracy	P = nan	nan	Medgemma	OCT	Noise	Baseline vs Weak Accuracy	P < 0.001	4.64	Medgemma	OCT	Noise	Baseline vs Weak Accuracy	P = 0.37	-0.04
OCT	Medgemma	OCT	Noise	Baseline vs Weak Sensitivity	P = nan	nan	Medgemma	OCT	Noise	Baseline vs Weak Sensitivity	P < 0.001	1.91	Medgemma	OCT	Noise	Baseline vs Weak Sensitivity	P < 0.001	-0.861
OCT	Medgemma	OCT	Noise	Baseline vs Weak Specificity	P = nan	nan	Medgemma	OCT	Noise	Baseline vs Weak Specificity	P < 0.001	4.245	Medgemma	OCT	Noise	Baseline vs Weak Specificity	P < 0.001	0.325
OCT	Medgemma	OCT	Rotate	Baseline vs Weak Accuracy	P = nan	nan	Medgemma	OCT	Rotate	Baseline vs Weak Accuracy	P < 0.001	-4.285	Medgemma	OCT	Rotate	Baseline vs Weak Accuracy	P < 0.001	-2.503
OCT	Medgemma	OCT	Rotate	Baseline vs Weak Sensitivity	P = nan	nan	Medgemma	OCT	Rotate	Baseline vs Weak Sensitivity	P < 0.001	1.969	Medgemma	OCT	Rotate	Baseline vs Weak Sensitivity	P = 0.27	0.049
OCT	Medgemma	OCT	Rotate	Baseline vs Weak Specificity	P = nan	nan	Medgemma	OCT	Rotate	Baseline vs Weak Specificity	P < 0.001	-5.3	Medgemma	OCT	Rotate	Baseline vs Weak Specificity	P < 0.001	-2.756
OCT
OCT
OCT
OCT
OCT
OCT
OCT
OCT
OCT
OCT
OCT
OCT
OCT
OCT
OCT
OCT
OCT
OCT
OCT
OCT
OCT
OCT
OCT
OCT
OCT
OCT
OCT
OCT
OCT
OCT
OCT
OCT
OCT
OCT
OCT
OCT
OCT
OCT
OCT
OCT
OCT
OCT
OCT
OCT
OCT
OCT
OCT
OCT
OCT
OCT
OCT
OCT
OCT
OCT
OCT
OCT
OCT
OCT
OCT
OCT
OCT
OCT
OCT
OCT
OCT
OCT
OCT
OCT
OCT
OCT
OCT
OCT
OCT
OCT
OCT
OCT
OCT
OCT
OCT
OCT
OCT
OCT
OCT
OCT
OCT
OCT
OCT
OCT
OCT
OCT
OCT
OCT
OCT
OCT
OCT
OCT
OCT
OCT
OCT
OCT
OCT
OCT
OCT
OCT
OCT
OCT
OCT
OCT
OCT
OCT
OCT
OCT
OCT
OCT
OCT
OCT
OCT
OCT
OCT
OCT
OCT
OCT
OCT
OCT
OCT
OCT
OCT
OCT
OCT
OCT
OCT
OCT
OCT
OCT
OCT
OCT
OCT
OCT
OCT
OCT
OCT
OCT
OCT
OCT
OCT
OCT
OCT
OCT
OCT
OCT
OCT
OCT
OCT
OCT
OCT
OCT
OCT
OCT
OCT
OCT
OCT
OCT
OCT
OCT
OCT
OCT
OCT
OCT
OCT
OCT
OCT
OCT
OCT
OCT
OCT
OCT
OCT
OCT
OCT
OCT
OCT
OCT
OCT
OCT
OCT
OCT
OCT
OCT
OCT
OCT
OCT
OCT
OCT
OCT
OCT
OCT
OCT
OCT
OCT
OCT
OCT
OCT
OCT
OCT
OCT
OCT
OCT
OCT
OCT
OCT
OCT
OCT
OCT
OCT
OCT
OCT
OCT
OCT
OCT
OCT
OCT
OCT
OCT
OCT
OCT
OCT
OCT
OCT
OCT
OCT
OCT
OCT
OCT
OCT
OCT
OCT
OCT
OCT
OCT
OCT
OCT
OCT
OCT
OCT
OCT
OCT
OCT
OCT
OCT
OCT
OCT
OCT
OCT
OCT
OCT
OCT
OCT
OCT
OCT
OCT
OCT
OCT
OCT
OCT
OCT
OCT
OCT
OCT
OCT
OCT
OCT
OCT
OCT
OCT
OCT
OCT
OCT
OCT
OCT
OCT
OCT
OCT
OCT
OCT
OCT
OCT
OCT
OCT
OCT
OCT
OCT
OCT
OCT
OCT
OCT
OCT
OCT
OCT
OCT
OCT
OCT
OCT
OCT
OCT
OCT
OCT
OCT
OCT
OCT
OCT
OCT
OCT
OCT
OCT
OCT
OCT
OCT
OCT
OCT
OCT
OCT
OCT
OCT
OCT
OCT
OCT
OCT
OCT
OCT
OCT
OCT
OCT
OCT
OCT
OCT
OCT
OCT
OCT
OCT
OCT
OCT
OCT
OCT
OCT
OCT
OCT
OCT
OCT
OCT
OCT
OCT
OCT
OCT
OCT
OCT
OCT
OCT
OCT
OCT
OCT
OCT
OCT
OCT
OCT
OCT
OCT
OCT
OCT
OCT
OCT
OCT
OCT
OCT
OCT
OCT
OCT
OCT
OCT
OCT
OCT
OCT
OCT
OCT
OCT
OCT
OCT
OCT
OCT
OCT
OCT
OCT
OCT
OCT
OCT
OCT
OCT
OCT
OCT
OCT
OCT
OCT
OCT
OCT
OCT
OCT
OCT
OCT
OCT
OCT
OCT
OCT
OCT
OCT
OCT
OCT
OCT
OCT
OCT
OCT
OCT
OCT
OCT
OCT
OCT
OCT
OCT
OCT
OCT
OCT
OCT
OCT
OCT
OCT
OCT
OCT
OCT
OCT
OCT
OCT
OCT
OCT
OCT
OCT
OCT
OCT
OCT
OCT
OCT
OCT
OCT
OCT
OCT
OCT
OCT
OCT
OCT
OCT
OCT
OCT
OCT
OCT
OCT
OCT
OCT
OCT
OCT
OCT
OCT
OCT
OCT
OCT
OCT
OCT
OCT
OCT
OCT
OCT
OCT
OCT
OCT
OCT
OCT
OCT
OCT
OCT
OCT
OCT
OCT
OCT
OCT
OCT
OCT
OCT
OCT
OCT
OCT
OCT
OCT
OCT
OCT
OCT
OCT
OCT
OCT
OCT
OCT
OCT
OCT
OCT
OCT
OCT
OCT
OCT
OCT
OCT
OCT
OCT
OCT
OCT
OCT
OCT
OCT
OCT
OCT
OCT
OCT
OCT
OCT
OCT
OCT
OCT
OCT
OCT
OCT
OCT
OCT
OCT
OCT
OCT
OCT
OCT
OCT
OCT
OCT
OCT
OCT
OCT
OCT
OCT
OCT
OCT
OCT
OCT
OCT
OCT
OCT
OCT
OCT
OCT
OCT
OCT
OCT
OCT
OCT
OCT
OCT
OCT
OCT
OCT
OCT
OCT
OCT
OCT
OCT
OCT
OCT
OCT
OCT
OCT
OCT
OCT
OCT
OCT
OCT
OCT
OCT
OCT
OCT
OCT
OCT
OCT
OCT
OCT
OCT
OCT
OCT
OCT
OCT
OCT
OCT
OCT
OCT
OCT
OCT
OCT
OCT
OCT
OCT
OCT
OCT
OCT
OCT
OCT
OCT
OCT
OCT
OCT
OCT
OCT
OCT
OCT
OCT
OCT
OCT
OCT
OCT
OCT
OCT
OCT
OCT
OCT
OCT
OCT
OCT
OCT
OCT
OCT
OCT
OCT
OCT
OCT
OCT
OCT
OCT
OCT
OCT
OCT
OCT
OCT
OCT
OCT
OCT
OCT
OCT
OCT
OCT
OCT
OCT
OCT
OCT
OCT
OCT
OCT
OCT
OCT
OCT
OCT
OCT
OCT
OCT
OCT
OCT
OCT
OCT
OCT
OCT
OCT
OCT
OCT
OCT
OCT
OCT
OCT
OCT
OCT
OCT
OCT
OCT
OCT
OCT
OCT
OCT
OCT
OCT
OCT
OCT
OCT
OCT
OCT
OCT
OCT
OCT
OCT
OCT
OCT
OCT
OCT
OCT
OCT
OCT
OCT
OCT
OCT
OCT
OCT
OCT
OCT
OCT
OCT
OCT
OCT
OCT
OCT
OCT
OCT
OCT
OCT
OCT
OCT
OCT
OCT
OCT
OCT
OCT
OCT
OCT
OCT
OCT
OCT
OCT
OCT
OCT
OCT
OCT
OCT
OCT
OCT
OCT
OCT
OCT
OCT
OCT
OCT
OCT
OCT
OCT
OCT
OCT
OCT
OCT
OCT
OCT
OCT
OCT
OCT
OCT
OCT
OCT
OCT
OCT
OCT
OCT
OCT
OCT
OCT
OCT
OCT
OCT
OCT
OCT
OCT
OCT
OCT
OCT
OCT
OCT
OCT
OCT
OCT
OCT
OCT
OCT
OCT
OCT
OCT
OCT
OCT
OCT
OCT
OCT
OCT
OCT
OCT
OCT
OCT
OCT
OCT
OCT
OCT
OCT
OCT
OCT
OCT
OCT
OCT
OCT
OCT
OCT
OCT
OCT
OCT
OCT
OCT
OCT
OCT
OCT
OCT
OCT
OCT
OCT
OCT
OCT
OCT
OCT
OCT
OCT
OCT
OCT
OCT
OCT
OCT
OCT
OCT
OCT
OCT
OCT
OCT
OCT
OCT
OCT
OCT
OCT
OCT
OCT
OCT
OCT
OCT
OCT
OCT
OCT
OCT
OCT
OCT
OCT
OCT
OCT
OCT
OCT
OCT
OCT
OCT
OCT
OCT
OCT
OCT
OCT
OCT
OCT
OCT
OCT
OCT
OCT
OCT
OCT
OCT
OCT
OCT
OCT
OCT
OCT
OCT
OCT
OCT
OCT
OCT
OCT
OCT
OCT
OCT
OCT
OCT
OCT
OCT
OCT
OCT
OCT
OCT
[truncated: 1,001 more rows]

## Sheet: Supplementary Data 8
Name	Column1	Column2	Column3	Column4	Column5	Column6	Column7	Column8	Column9	Column10	Column11	Column12	Column13	Column14	Column15	Column16	Column17	Column18	Column19
MRI	Structured output							Standard							Chain of Thought
MRI	Model	Modality	Experiment	Metric	Value			Model	Modality	Experiment	Metric	Value			Model	Modality	Experiment	Metric	Value
MRI	Claude	MRI	Biasfield	Relative Change in Accuracy	-14.0% (-25.9%--1.4%)			Claude	MRI	Biasfield	Relative Change in Accuracy	-8.2% (-18.0%-2.5%)			Claude	MRI	Biasfield	Relative Change in Accuracy	-8.6% (-18.6%-2.4%)
MRI	Claude	MRI	Crop	Relative Change in Accuracy	15.5% (3.4%-30.6%)			Claude	MRI	Crop	Relative Change in Accuracy	2.5% (-8.6%-14.2%)			Claude	MRI	Crop	Relative Change in Accuracy	12.6% (0.8%-24.8%)
MRI	Claude	MRI	Motion	Relative Change in Accuracy	-24.7% (-35.9%--11.8%)			Claude	MRI	Motion	Relative Change in Accuracy	-32.2% (-44.0%--20.8%)			Claude	MRI	Motion	Relative Change in Accuracy	-23.7% (-34.6%--12.5%)
MRI	Claude	MRI	Noise	Relative Change in Accuracy	-43.1% (-53.1%--33.1%)			Claude	MRI	Noise	Relative Change in Accuracy	-32.7% (-41.3%--24.0%)			Claude	MRI	Noise	Relative Change in Accuracy	-37.0% (-45.2%--28.5%)
MRI	Claude	MRI	Rotate	Relative Change in Accuracy	-28.1% (-39.1%--15.5%)			Claude	MRI	Rotate	Relative Change in Accuracy	-19.5% (-30.3%--7.4%)			Claude	MRI	Rotate	Relative Change in Accuracy	-18.0% (-29.7%--5.6%)
MRI	Claude	MRI	Biasfield	Relative Change in Sensitivity	-9.3% (-30.9%-19.2%)			Claude	MRI	Biasfield	Relative Change in Sensitivity	-35.9% (-63.2%-0.0%)			Claude	MRI	Biasfield	Relative Change in Sensitivity	-27.3% (-56.0%-13.6%)
MRI	Claude	MRI	Crop	Relative Change in Sensitivity	46.5% (20.0%-80.4%)			Claude	MRI	Crop	Relative Change in Sensitivity	14.4% (-24.4%-65.5%)			Claude	MRI	Crop	Relative Change in Sensitivity	58.7% (12.2%-120.0%)
MRI	Claude	MRI	Motion	Relative Change in Sensitivity	19.3% (-4.9%-49.0%)			Claude	MRI	Motion	Relative Change in Sensitivity	-23.6% (-53.7%-16.7%)			Claude	MRI	Motion	Relative Change in Sensitivity	-33.6% (-61.8%-4.0%)
MRI	Claude	MRI	Noise	Relative Change in Sensitivity	-61.7% (-76.4%--44.2%)			Claude	MRI	Noise	Relative Change in Sensitivity	-87.2% (-97.2%--73.3%)			Claude	MRI	Noise	Relative Change in Sensitivity	-87.0% (-97.2%--72.0%)
MRI	Claude	MRI	Rotate	Relative Change in Sensitivity	1.3% (-22.0%-32.7%)			Claude	MRI	Rotate	Relative Change in Sensitivity	-14.3% (-46.3%-26.9%)			Claude	MRI	Rotate	Relative Change in Sensitivity	-4.8% (-40.0%-40.9%)
MRI	Clip	MRI	Biasfield	Relative Change in Accuracy	-4.4% (-12.8%-4.8%)			Clip	MRI	Biasfield	Relative Change in Accuracy	-4.4% (-12.8%-4.8%)			Clip	MRI	Biasfield	Relative Change in Accuracy	-4.4% (-12.8%-4.8%)
MRI	Clip	MRI	Crop	Relative Change in Accuracy	7.3% (-2.5%-17.1%)			Clip	MRI	Crop	Relative Change in Accuracy	7.3% (-2.5%-17.1%)			Clip	MRI	Crop	Relative Change in Accuracy	7.3% (-2.5%-17.1%)
MRI	Clip	MRI	Motion	Relative Change in Accuracy	10.4% (0.6%-21.0%)			Clip	MRI	Motion	Relative Change in Accuracy	10.4% (0.6%-21.0%)			Clip	MRI	Motion	Relative Change in Accuracy	10.4% (0.6%-21.0%)
MRI	Clip	MRI	Noise	Relative Change in Accuracy	4.2% (-5.2%-14.4%)			Clip	MRI	Noise	Relative Change in Accuracy	4.2% (-5.2%-14.4%)			Clip	MRI	Noise	Relative Change in Accuracy	4.2% (-5.2%-14.4%)
MRI	Clip	MRI	Rotate	Relative Change in Accuracy	-17.9% (-25.5%--9.2%)			Clip	MRI	Rotate	Relative Change in Accuracy	-17.9% (-25.5%--9.2%)			Clip	MRI	Rotate	Relative Change in Accuracy	-17.9% (-25.5%--9.2%)
MRI	Clip	MRI	Biasfield	Relative Change in Sensitivity	3.3% (-2.0%-8.8%)			Clip	MRI	Biasfield	Relative Change in Sensitivity	3.3% (-2.0%-8.8%)			Clip	MRI	Biasfield	Relative Change in Sensitivity	3.3% (-2.0%-8.8%)
MRI	Clip	MRI	Crop	Relative Change in Sensitivity	-4.1% (-11.5%-3.3%)			Clip	MRI	Crop	Relative Change in Sensitivity	-4.1% (-11.5%-3.3%)			Clip	MRI	Crop	Relative Change in Sensitivity	-4.1% (-11.5%-3.3%)
MRI	Clip	MRI	Motion	Relative Change in Sensitivity	-2.1% (-8.4%-4.4%)			Clip	MRI	Motion	Relative Change in Sensitivity	-2.1% (-8.4%-4.4%)			Clip	MRI	Motion	Relative Change in Sensitivity	-2.1% (-8.4%-4.4%)
MRI	Clip	MRI	Noise	Relative Change in Sensitivity	-17.6% (-27.6%--8.5%)			Clip	MRI	Noise	Relative Change in Sensitivity	-17.6% (-27.6%--8.5%)			Clip	MRI	Noise	Relative Change in Sensitivity	-17.6% (-27.6%--8.5%)
MRI	Clip	MRI	Rotate	Relative Change in Sensitivity	3.3% (-2.0%-8.8%)			Clip	MRI	Rotate	Relative Change in Sensitivity	3.3% (-2.0%-8.8%)			Clip	MRI	Rotate	Relative Change in Sensitivity	3.3% (-2.0%-8.8%)
MRI	Gpt	MRI	Biasfield	Relative Change in Accuracy	14.3% (3.9%-26.3%)			Gpt	MRI	Biasfield	Relative Change in Accuracy	8.9% (-2.6%-21.8%)			Gpt	MRI	Biasfield	Relative Change in Accuracy	-20.3% (-32.8%--5.5%)
MRI	Gpt	MRI	Crop	Relative Change in Accuracy	5.1% (-4.6%-16.2%)			Gpt	MRI	Crop	Relative Change in Accuracy	10.1% (-1.4%-23.3%)			Gpt	MRI	Crop	Relative Change in Accuracy	15.9% (3.0%-30.9%)
MRI	Gpt	MRI	Motion	Relative Change in Accuracy	5.0% (-5.2%-17.0%)			Gpt	MRI	Motion	Relative Change in Accuracy	4.9% (-6.7%-18.3%)			Gpt	MRI	Motion	Relative Change in Accuracy	18.2% (5.2%-33.9%)
MRI	Gpt	MRI	Noise	Relative Change in Accuracy	-7.9% (-18.9%-3.6%)			Gpt	MRI	Noise	Relative Change in Accuracy	0.4% (-11.3%-13.5%)			Gpt	MRI	Noise	Relative Change in Accuracy	-28.7% (-40.9%--15.0%)
MRI	Gpt	MRI	Rotate	Relative Change in Accuracy	-5.5% (-15.7%-6.0%)			Gpt	MRI	Rotate	Relative Change in Accuracy	-9.8% (-21.4%-2.3%)			Gpt	MRI	Rotate	Relative Change in Accuracy	-33.0% (-44.7%--20.2%)
MRI	Gpt	MRI	Biasfield	Relative Change in Sensitivity	-1.0% (-5.2%-3.1%)			Gpt	MRI	Biasfield	Relative Change in Sensitivity	-3.0% (-15.5%-11.3%)			Gpt	MRI	Biasfield	Relative Change in Sensitivity	-36.4% (-47.8%--23.0%)
MRI	Gpt	MRI	Crop	Relative Change in Sensitivity	2.0% (0.0%-5.3%)			Gpt	MRI	Crop	Relative Change in Sensitivity	13.9% (2.2%-27.8%)			Gpt	MRI	Crop	Relative Change in Sensitivity	6.8% (-2.2%-18.7%)
MRI	Gpt	MRI	Motion	Relative Change in Sensitivity	-0.0% (-4.0%-4.2%)			Gpt	MRI	Motion	Relative Change in Sensitivity	4.9% (-7.0%-18.7%)			Gpt	MRI	Motion	Relative Change in Sensitivity	-1.4% (-11.6%-9.9%)
MRI	Gpt	MRI	Noise	Relative Change in Sensitivity	-8.1% (-14.4%--2.1%)			Gpt	MRI	Noise	Relative Change in Sensitivity	-8.2% (-21.2%-5.7%)			Gpt	MRI	Noise	Relative Change in Sensitivity	-56.3% (-67.0%--45.0%)
MRI	Gpt	MRI	Rotate	Relative Change in Sensitivity	-5.1% (-11.1%-1.0%)			Gpt	MRI	Rotate	Relative Change in Sensitivity	-18.4% (-31.6%--4.2%)			Gpt	MRI	Rotate	Relative Change in Sensitivity	-29.9% (-41.8%--18.2%)
MRI	Llama	MRI	Biasfield	Relative Change in Accuracy	0.0% (0.0%-0.0%)			Llama	MRI	Biasfield	Relative Change in Accuracy	-0.9% (-8.2%-6.9%)			Llama	MRI	Biasfield	Relative Change in Accuracy	3.1% (-4.0%-10.9%)
MRI	Llama	MRI	Crop	Relative Change in Accuracy	0.0% (0.0%-0.0%)			Llama	MRI	Crop	Relative Change in Accuracy	-2.9% (-8.4%-3.0%)			Llama	MRI	Crop	Relative Change in Accuracy	3.2% (-3.0%-9.7%)
MRI	Llama	MRI	Motion	Relative Change in Accuracy	0.0% (0.0%-0.0%)			Llama	MRI	Motion	Relative Change in Accuracy	-1.9% (-8.2%-5.0%)			Llama	MRI	Motion	Relative Change in Accuracy	0.1% (-6.0%-6.6%)
MRI	Llama	MRI	Noise	Relative Change in Accuracy	0.0% (0.0%-0.0%)			Llama	MRI	Noise	Relative Change in Accuracy	0.9% (-5.7%-8.2%)			Llama	MRI	Noise	Relative Change in Accuracy	-0.7% (-9.0%-7.6%)
MRI	Llama	MRI	Rotate	Relative Change in Accuracy	0.0% (0.0%-0.0%)			Llama	MRI	Rotate	Relative Change in Accuracy	-1.9% (-11.4%-7.2%)			Llama	MRI	Rotate	Relative Change in Accuracy	2.2% (-4.0%-8.8%)
MRI	Llama	MRI	Biasfield	Relative Change in Sensitivity	0.0% (0.0%-0.0%)			Llama	MRI	Biasfield	Relative Change in Sensitivity	-0.9% (-6.0%-3.2%)			Llama	MRI	Biasfield	Relative Change in Sensitivity	1.0% (-5.1%-7.7%)
MRI	Llama	MRI	Crop	Relative Change in Sensitivity	0.0% (0.0%-0.0%)			Llama	MRI	Crop	Relative Change in Sensitivity	1.0% (-2.0%-4.2%)			Llama	MRI	Crop	Relative Change in Sensitivity	3.2% (-2.1%-8.9%)
MRI	Llama	MRI	Motion	Relative Change in Sensitivity	0.0% (0.0%-0.0%)			Llama	MRI	Motion	Relative Change in Sensitivity	1.0% (-2.0%-4.3%)			Llama	MRI	Motion	Relative Change in Sensitivity	1.1% (-4.2%-7.7%)
MRI	Llama	MRI	Noise	Relative Change in Sensitivity	0.0% (0.0%-0.0%)			Llama	MRI	Noise	Relative Change in Sensitivity	1.0% (-2.0%-5.3%)			Llama	MRI	Noise	Relative Change in Sensitivity	-2.9% (-10.2%-4.4%)
MRI	Llama	MRI	Rotate	Relative Change in Sensitivity	0.0% (0.0%-0.0%)			Llama	MRI	Rotate	Relative Change in Sensitivity	-6.3% (-12.1%-0.0%)			Llama	MRI	Rotate	Relative Change in Sensitivity	2.2% (-3.1%-8.0%)
MRI	Upgrade_claude	MRI	Biasfield	Relative Change in Accuracy	-6.8% (-18.1%-6.0%)			Upgrade_claude	MRI	Biasfield	Relative Change in Accuracy	-5.6% (-17.1%-5.9%)			Upgrade_claude	MRI	Biasfield	Relative Change in Accuracy	-5.9% (-16.9%-5.0%)
MRI	Upgrade_claude	MRI	Crop	Relative Change in Accuracy	19.2% (6.1%-34.2%)			Upgrade_claude	MRI	Crop	Relative Change in Accuracy	13.3% (0.7%-26.9%)			Upgrade_claude	MRI	Crop	Relative Change in Accuracy	15.7% (2.2%-30.8%)
MRI	Upgrade_claude	MRI	Motion	Relative Change in Accuracy	-0.9% (-14.3%-12.9%)			Upgrade_claude	MRI	Motion	Relative Change in Accuracy	-19.1% (-31.1%--7.2%)			Upgrade_claude	MRI	Motion	Relative Change in Accuracy	-3.0% (-14.5%-8.9%)
MRI	Upgrade_claude	MRI	Noise	Relative Change in Accuracy	-11.3% (-21.4%-0.0%)			Upgrade_claude	MRI	Noise	Relative Change in Accuracy	-18.6% (-27.0%--9.2%)			Upgrade_claude	MRI	Noise	Relative Change in Accuracy	-13.3% (-21.4%--3.6%)
MRI	Upgrade_claude	MRI	Rotate	Relative Change in Accuracy	-15.6% (-27.8%--2.5%)			Upgrade_claude	MRI	Rotate	Relative Change in Accuracy	-18.1% (-29.2%--5.9%)			Upgrade_claude	MRI	Rotate	Relative Change in Accuracy	-10.2% (-22.1%-1.7%)
MRI	Upgrade_claude	MRI	Biasfield	Relative Change in Sensitivity	-13.9% (-42.6%-25.0%)			Upgrade_claude	MRI	Biasfield	Relative Change in Sensitivity	-21.2% (-50.0%-16.1%)			Upgrade_claude	MRI	Biasfield	Relative Change in Sensitivity	-29.8% (-60.0%-10.3%)
MRI	Upgrade_claude	MRI	Crop	Relative Change in Sensitivity	69.6% (29.2%-125.0%)			Upgrade_claude	MRI	Crop	Relative Change in Sensitivity	51.7% (11.6%-106.3%)			Upgrade_claude	MRI	Crop	Relative Change in Sensitivity	72.8% (17.6%-152.2%)
MRI	Upgrade_claude	MRI	Motion	Relative Change in Sensitivity	30.7% (-7.1%-80.0%)			Upgrade_claude	MRI	Motion	Relative Change in Sensitivity	-21.9% (-48.9%-13.8%)			Upgrade_claude	MRI	Motion	Relative Change in Sensitivity	-11.1% (-45.7%-35.7%)
MRI	Upgrade_claude	MRI	Noise	Relative Change in Sensitivity	-57.6% (-77.5%--30.6%)			Upgrade_claude	MRI	Noise	Relative Change in Sensitivity	-73.4% (-88.1%--54.1%)			Upgrade_claude	MRI	Noise	Relative Change in Sensitivity	-76.3% (-91.7%--55.5%)
MRI	Upgrade_claude	MRI	Rotate	Relative Change in Sensitivity	-6.3% (-36.7%-30.8%)			Upgrade_claude	MRI	Rotate	Relative Change in Sensitivity	-21.7% (-50.0%-12.5%)			Upgrade_claude	MRI	Rotate	Relative Change in Sensitivity	-17.2% (-50.0%-26.1%)
MRI	Medgemma	MRI	Biasfield	Relative Change in Accuracy	-4.3% (-17.4%-9.0%)			Medgemma	MRI	Biasfield	Relative Change in Accuracy	-6.4% (-16.1%-4.5%)			Medgemma	MRI	Biasfield	Relative Change in Accuracy	-5.2% (-16.4%-6.8%)
MRI	Medgemma	MRI	Biasfield	Relative Change in Sensitivity	-9.6% (-31.3%-15.4%)			Medgemma	MRI	Biasfield	Relative Change in Sensitivity	-4.7% (-11.1%-1.1%)			Medgemma	MRI	Biasfield	Relative Change in Sensitivity	-6.7% (-14.7%-1.2%)
MRI	Medgemma	MRI	Crop	Relative Change in Accuracy	3.4% (-9.8%-17.3%)			Medgemma	MRI	Crop	Relative Change in Accuracy	6.2% (-4.4%-18.3%)			Medgemma	MRI	Crop	Relative Change in Accuracy	5.6% (-5.9%-17.5%)
MRI	Medgemma	MRI	Crop	Relative Change in Sensitivity	13.0% (-10.5%-40.8%)			Medgemma	MRI	Crop	Relative Change in Sensitivity	-0.9% (-6.1%-4.3%)			Medgemma	MRI	Crop	Relative Change in Sensitivity	4.3% (-1.0%-10.1%)
MRI	Medgemma	MRI	Motion	Relative Change in Accuracy	5.0% (-7.3%-19.0%)			Medgemma	MRI	Motion	Relative Change in Accuracy	18.3% (5.5%-31.7%)			Medgemma	MRI	Motion	Relative Change in Accuracy	11.9% (0.8%-24.6%)
MRI	Medgemma	MRI	Motion	Relative Change in Sensitivity	-17.8% (-38.1%-5.9%)			Medgemma	MRI	Motion	Relative Change in Sensitivity	-4.1% (-10.1%-2.1%)			Medgemma	MRI	Motion	Relative Change in Sensitivity	2.2% (-4.0%-8.8%)
MRI	Medgemma	MRI	Noise	Relative Change in Accuracy	-8.7% (-20.0%-2.6%)			Medgemma	MRI	Noise	Relative Change in Accuracy	6.3% (-6.0%-20.3%)			Medgemma	MRI	Noise	Relative Change in Accuracy	-3.3% (-15.8%-9.6%)
MRI	Medgemma	MRI	Noise	Relative Change in Sensitivity	-58.0% (-73.1%--40.7%)			Medgemma	MRI	Noise	Relative Change in Sensitivity	-19.5% (-28.6%--10.7%)			Medgemma	MRI	Noise	Relative Change in Sensitivity	-22.3% (-32.3%--12.4%)
MRI	Medgemma	MRI	Rotate	Relative Change in Accuracy	7.2% (-5.8%-22.8%)			Medgemma	MRI	Rotate	Relative Change in Accuracy	6.2% (-3.6%-17.7%)			Medgemma	MRI	Rotate	Relative Change in Accuracy	-0.1% (-11.2%-11.7%)
MRI	Medgemma	MRI	Rotate	Relative Change in Sensitivity	15.2% (-8.8%-41.8%)			Medgemma	MRI	Rotate	Relative Change in Sensitivity	0.1% (-5.0%-5.3%)			Medgemma	MRI	Rotate	Relative Change in Sensitivity	-1.1% (-8.3%-6.5%)
OCT	Structured output							Standard							Chain of Thought
OCT	Model	Modality	Experiment	Metric	Value			Model	Modality	Experiment	Metric	Value			Model	Modality	Experiment	Metric	Value
OCT	Claude	OCT	Biasfield	Relative Change in Accuracy	-22.3% (-29.7%--13.5%)			Claude	OCT	Biasfield	Relative Change in Accuracy	-23.2% (-31.8%--14.3%)			Claude	OCT	Biasfield	Relative Change in Accuracy	-13.3% (-21.9%--4.5%)
OCT	Claude	OCT	Crop	Relative Change in Accuracy	1.9% (-8.4%-12.5%)			Claude	OCT	Crop	Relative Change in Accuracy	-6.6% (-18.3%-5.6%)			Claude	OCT	Crop	Relative Change in Accuracy	1.2% (-9.4%-10.8%)
OCT	Claude	OCT	Motion	Relative Change in Accuracy	-21.7% (-30.4%--12.5%)			Claude	OCT	Motion	Relative Change in Accuracy	-12.6% (-22.1%--2.5%)			Claude	OCT	Motion	Relative Change in Accuracy	-12.6% (-21.3%--3.5%)
OCT	Claude	OCT	Noise	Relative Change in Accuracy	-15.6% (-24.5%--7.1%)			Claude	OCT	Noise	Relative Change in Accuracy	-12.7% (-23.0%--1.6%)			Claude	OCT	Noise	Relative Change in Accuracy	-9.2% (-16.5%--1.8%)
OCT	Claude	OCT	Rotate	Relative Change in Accuracy	2.4% (-6.9%-13.0%)			Claude	OCT	Rotate	Relative Change in Accuracy	-13.4% (-23.9%--3.0%)			Claude	OCT	Rotate	Relative Change in Accuracy	-1.4% (-10.7%-8.0%)
OCT	Claude	OCT	Biasfield	Relative Change in Sensitivity	-58.2% (-75.5%--37.8%)			Claude	OCT	Biasfield	Relative Change in Sensitivity	-72.4% (-87.0%--54.0%)			Claude	OCT	Biasfield	Relative Change in Sensitivity	-46.2% (-80.0%-0.0%)
OCT	Claude	OCT	Crop	Relative Change in Sensitivity	8.7% (-18.9%-40.9%)			Claude	OCT	Crop	Relative Change in Sensitivity	-13.3% (-42.1%-23.5%)			Claude	OCT	Crop	Relative Change in Sensitivity	35.6% (-27.3%-130.8%)
OCT	Claude	OCT	Motion	Relative Change in Sensitivity	-52.5% (-70.4%--32.0%)			Claude	OCT	Motion	Relative Change in Sensitivity	-52.7% (-73.3%--28.6%)			Claude	OCT	Motion	Relative Change in Sensitivity	-47.9% (-81.2%-0.0%)
OCT	Claude	OCT	Noise	Relative Change in Sensitivity	-46.3% (-66.1%--23.9%)			Claude	OCT	Noise	Relative Change in Sensitivity	-45.3% (-67.4%--15.0%)			Claude	OCT	Noise	Relative Change in Sensitivity	-58.8% (-86.7%--15.8%)
OCT	Claude	OCT	Rotate	Relative Change in Sensitivity	14.1% (-12.5%-50.0%)			Claude	OCT	Rotate	Relative Change in Sensitivity	-40.2% (-63.0%--11.4%)			Claude	OCT	Rotate	Relative Change in Sensitivity	0.3% (-48.0%-75.1%)
OCT	Clip	OCT	Biasfield	Relative Change in Accuracy	-7.8% (-16.9%-2.3%)			Clip	OCT	Biasfield	Relative Change in Accuracy	-7.8% (-16.9%-2.3%)			Clip	OCT	Biasfield	Relative Change in Accuracy	-7.8% (-16.9%-2.3%)
OCT	Clip	OCT	Crop	Relative Change in Accuracy	1.1% (-9.2%-11.0%)			Clip	OCT	Crop	Relative Change in Accuracy	1.1% (-9.2%-11.0%)			Clip	OCT	Crop	Relative Change in Accuracy	1.1% (-9.2%-11.0%)
OCT	Clip	OCT	Motion	Relative Change in Accuracy	-17.4% (-24.8%--9.7%)			Clip	OCT	Motion	Relative Change in Accuracy	-17.4% (-24.8%--9.7%)			Clip	OCT	Motion	Relative Change in Accuracy	-17.4% (-24.8%--9.7%)
OCT	Clip	OCT	Noise	Relative Change in Accuracy	-4.9% (-13.9%-5.3%)			Clip	OCT	Noise	Relative Change in Accuracy	-4.9% (-13.9%-5.3%)			Clip	OCT	Noise	Relative Change in Accuracy	-4.9% (-13.9%-5.3%)
OCT	Clip	OCT	Rotate	Relative Change in Accuracy	-10.6% (-18.5%--1.6%)			Clip	OCT	Rotate	Relative Change in Accuracy	-10.6% (-18.5%--1.6%)			Clip	OCT	Rotate	Relative Change in Accuracy	-10.6% (-18.5%--1.6%)
OCT	Clip	OCT	Biasfield	Relative Change in Sensitivity	-22.4% (-50.0%-16.7%)			Clip	OCT	Biasfield	Relative Change in Sensitivity	-22.4% (-50.0%-16.7%)			Clip	OCT	Biasfield	Relative Change in Sensitivity	-22.4% (-50.0%-16.7%)
OCT	Clip	OCT	Crop	Relative Change in Sensitivity	8.1% (-27.5%-50.0%)			Clip	OCT	Crop	Relative Change in Sensitivity	8.1% (-27.5%-50.0%)			Clip	OCT	Crop	Relative Change in Sensitivity	8.1% (-27.5%-50.0%)
OCT	Clip	OCT	Motion	Relative Change in Sensitivity	-66.9% (-85.1%--45.0%)			Clip	OCT	Motion	Relative Change in Sensitivity	-66.9% (-85.1%--45.0%)			Clip	OCT	Motion	Relative Change in Sensitivity	-66.9% (-85.1%--45.0%)
OCT	Clip	OCT	Noise	Relative Change in Sensitivity	-17.2% (-46.7%-20.8%)			Clip	OCT	Noise	Relative Change in Sensitivity	-17.2% (-46.7%-20.8%)			Clip	OCT	Noise	Relative Change in Sensitivity	-17.2% (-46.7%-20.8%)
OCT	Clip	OCT	Rotate	Relative Change in Sensitivity	-41.4% (-64.5%--12.5%)			Clip	OCT	Rotate	Relative Change in Sensitivity	-41.4% (-64.5%--12.5%)			Clip	OCT	Rotate	Relative Change in Sensitivity	-41.4% (-64.5%--12.5%)
OCT	Gpt	OCT	Biasfield	Relative Change in Accuracy	-1.3% (-11.5%-9.6%)			Gpt	OCT	Biasfield	Relative Change in Accuracy	-2.8% (-12.2%-7.8%)			Gpt	OCT	Biasfield	Relative Change in Accuracy	-6.4% (-14.6%-2.7%)
OCT	Gpt	OCT	Crop	Relative Change in Accuracy	1.4% (-9.2%-12.2%)			Gpt	OCT	Crop	Relative Change in Accuracy	4.4% (-5.0%-14.9%)			Gpt	OCT	Crop	Relative Change in Accuracy	-0.7% (-10.2%-8.1%)
OCT	Gpt	OCT	Motion	Relative Change in Accuracy	4.7% (-5.5%-15.0%)			Gpt	OCT	Motion	Relative Change in Accuracy	-1.4% (-10.8%-9.3%)			Gpt	OCT	Motion	Relative Change in Accuracy	-5.1% (-14.1%-4.3%)
OCT	Gpt	OCT	Noise	Relative Change in Accuracy	3.5% (-6.3%-14.1%)			Gpt	OCT	Noise	Relative Change in Accuracy	-0.2% (-9.3%-8.9%)			Gpt	OCT	Noise	Relative Change in Accuracy	-4.7% (-12.9%-3.9%)
OCT	Gpt	OCT	Rotate	Relative Change in Accuracy	-23.2% (-32.1%--13.6%)			Gpt	OCT	Rotate	Relative Change in Accuracy	-16.4% (-27.1%--5.4%)			Gpt	OCT	Rotate	Relative Change in Accuracy	-10.9% (-20.2%--0.7%)
OCT	Gpt	OCT	Biasfield	Relative Change in Sensitivity	0.0% (-11.2%-12.8%)			Gpt	OCT	Biasfield	Relative Change in Sensitivity	-9.6% (-28.8%-10.2%)			Gpt	OCT	Biasfield	Relative Change in Sensitivity	-11.5% (-30.3%-11.3%)
OCT	Gpt	OCT	Crop	Relative Change in Sensitivity	-9.3% (-21.3%-2.6%)			Gpt	OCT	Crop	Relative Change in Sensitivity	-0.2% (-20.0%-22.2%)			Gpt	OCT	Crop	Relative Change in Sensitivity	-1.6% (-22.2%-20.8%)
OCT	Gpt	OCT	Motion	Relative Change in Sensitivity	-5.7% (-17.6%-6.4%)			Gpt	OCT	Motion	Relative Change in Sensitivity	-1.7% (-20.6%-19.7%)			Gpt	OCT	Motion	Relative Change in Sensitivity	-5.1% (-25.4%-17.9%)
OCT	Gpt	OCT	Noise	Relative Change in Sensitivity	-9.3% (-21.4%-3.6%)			Gpt	OCT	Noise	Relative Change in Sensitivity	-9.7% (-26.8%-10.7%)			Gpt	OCT	Noise	Relative Change in Sensitivity	-11.8% (-30.4%-9.1%)
OCT	Gpt	OCT	Rotate	Relative Change in Sensitivity	5.1% (-5.6%-17.1%)			Gpt	OCT	Rotate	Relative Change in Sensitivity	1.2% (-17.4%-23.2%)			Gpt	OCT	Rotate	Relative Change in Sensitivity	-0.4% (-20.5%-23.7%)
OCT	Llama	OCT	Biasfield	Relative Change in Accuracy	0.0% (0.0%-0.0%)			Llama	OCT	Biasfield	Relative Change in Accuracy	-6.6% (-19.0%-7.6%)			Llama	OCT	Biasfield	Relative Change in Accuracy	-4.0% (-11.4%-3.0%)
OCT	Llama	OCT	Crop	Relative Change in Accuracy	0.0% (0.0%-0.0%)			Llama	OCT	Crop	Relative Change in Accuracy	-6.4% (-18.6%-6.9%)			Llama	OCT	Crop	Relative Change in Accuracy	-3.9% (-8.6%-0.0%)
OCT	Llama	OCT	Motion	Relative Change in Accuracy	0.0% (0.0%-0.0%)			Llama	OCT	Motion	Relative Change in Accuracy	4.7% (-9.3%-20.8%)			Llama	OCT	Motion	Relative Change in Accuracy	-3.9% (-9.6%-1.9%)
OCT	Llama	OCT	Noise	Relative Change in Accuracy	0.0% (0.0%-0.0%)			Llama	OCT	Noise	Relative Change in Accuracy	-9.2% (-22.7%-4.8%)			Llama	OCT	Noise	Relative Change in Accuracy	-3.9% (-9.3%-1.0%)
OCT	Llama	OCT	Rotate	Relative Change in Accuracy	0.0% (0.0%-0.0%)			Llama	OCT	Rotate	Relative Change in Accuracy	-17.8% (-28.2%--6.7%)			Llama	OCT	Rotate	Relative Change in Accuracy	-6.9% (-12.6%--2.0%)
OCT	Llama	OCT	Biasfield	Relative Change in Sensitivity	0.0% (0.0%-0.0%)			Llama	OCT	Biasfield	Relative Change in Sensitivity	-10.1% (-20.9%-1.3%)			Llama	OCT	Biasfield	Relative Change in Sensitivity	-5.1% (-11.0%-0.0%)
OCT	Llama	OCT	Crop	Relative Change in Sensitivity	0.0% (0.0%-0.0%)			Llama	OCT	Crop	Relative Change in Sensitivity	-6.7% (-17.6%-4.7%)			Llama	OCT	Crop	Relative Change in Sensitivity	-0.9% (-4.0%-2.1%)
OCT	Llama	OCT	Motion	Relative Change in Sensitivity	0.0% (0.0%-0.0%)			Llama	OCT	Motion	Relative Change in Sensitivity	-12.1% (-23.3%--1.1%)			Llama	OCT	Motion	Relative Change in Sensitivity	-2.9% (-7.1%-1.0%)
OCT	Llama	OCT	Noise	Relative Change in Sensitivity	0.0% (0.0%-0.0%)			Llama	OCT	Noise	Relative Change in Sensitivity	-19.1% (-30.9%--7.0%)			Llama	OCT	Noise	Relative Change in Sensitivity	-2.0% (-6.1%-2.0%)
OCT	Llama	OCT	Rotate	Relative Change in Sensitivity	0.0% (0.0%-0.0%)			Llama	OCT	Rotate	Relative Change in Sensitivity	-0.9% (-10.8%-9.8%)			Llama	OCT	Rotate	Relative Change in Sensitivity	-4.0% (-9.1%-1.0%)
OCT	Upgrade_claude	OCT	Biasfield	Relative Change in Accuracy	-1.0% (-2.9%-0.0%)			Upgrade_claude	OCT	Biasfield	Relative Change in Accuracy	-7.0% (-13.7%-0.0%)			Upgrade_claude	OCT	Biasfield	Relative Change in Accuracy	-3.6% (-9.5%-2.9%)
OCT	Upgrade_claude	OCT	Crop	Relative Change in Accuracy	1.0% (-2.0%-5.0%)			Upgrade_claude	OCT	Crop	Relative Change in Accuracy	-1.6% (-9.2%-6.5%)			Upgrade_claude	OCT	Crop	Relative Change in Accuracy	4.8% (-3.5%-12.6%)
OCT	Upgrade_claude	OCT	Motion	Relative Change in Accuracy	-1.0% (-2.9%-0.0%)			Upgrade_claude	OCT	Motion	Relative Change in Accuracy	-1.7% (-9.2%-6.5%)			Upgrade_claude	OCT	Motion	Relative Change in Accuracy	-1.0% (-7.3%-5.8%)
OCT	Upgrade_claude	OCT	Noise	Relative Change in Accuracy	-1.0% (-2.9%-0.0%)			Upgrade_claude	OCT	Noise	Relative Change in Accuracy	-8.7% (-14.4%--2.8%)			Upgrade_claude	OCT	Noise	Relative Change in Accuracy	-6.5% (-11.4%--1.9%)
OCT	Upgrade_claude	OCT	Rotate	Relative Change in Accuracy	-1.0% (-2.9%-0.0%)			Upgrade_claude	OCT	Rotate	Relative Change in Accuracy	3.0% (-5.1%-11.3%)			Upgrade_claude	OCT	Rotate	Relative Change in Accuracy	-1.8% (-8.1%-4.9%)
OCT	Upgrade_claude	OCT	Biasfield	Relative Change in Sensitivity	-100.0% (-100.0%--100.0%)			Upgrade_claude	OCT	Biasfield	Relative Change in Sensitivity	-54.4% (-90.9%-0.0%)			Upgrade_claude	OCT	Biasfield	Relative Change in Sensitivity	-26.6% (-81.8%-100.0%)
OCT	Upgrade_claude	OCT	Crop	Relative Change in Sensitivity	58.9% (-100.0%-400.0%)			Upgrade_claude	OCT	Crop	Relative Change in Sensitivity	-7.3% (-64.3%-89.2%)			Upgrade_claude	OCT	Crop	Relative Change in Sensitivity	92.9% (-31.3%-367.0%)
OCT	Upgrade_claude	OCT	Motion	Relative Change in Sensitivity	-100.0% (-100.0%--100.0%)			Upgrade_claude	OCT	Motion	Relative Change in Sensitivity	-7.9% (-64.7%-100.0%)			Upgrade_claude	OCT	Motion	Relative Change in Sensitivity	-0.7% (-71.5%-150.0%)
OCT	Upgrade_claude	OCT	Noise	Relative Change in Sensitivity	-100.0% (-100.0%--100.0%)			Upgrade_claude	OCT	Noise	Relative Change in Sensitivity	-80.8% (-100.0%--44.4%)			Upgrade_claude	OCT	Noise	Relative Change in Sensitivity	-85.9% (-100.0%--40.0%)
OCT	Upgrade_claude	OCT	Rotate	Relative Change in Sensitivity	-100.0% (-100.0%--100.0%)			Upgrade_claude	OCT	Rotate	Relative Change in Sensitivity	40.1% (-35.7%-175.0%)			Upgrade_claude	OCT	Rotate	Relative Change in Sensitivity	17.3% (-58.4%-200.0%)
OCT	Medgemma	OCT	Biasfield	Relative Change in Accuracy	0.0% (0.0%-0.0%)			Medgemma	OCT	Biasfield	Relative Change in Accuracy	-22.0% (-39.0%--3.1%)			Medgemma	OCT	Biasfield	Relative Change in Accuracy	4.4% (-3.0%-12.5%)
OCT	Medgemma	OCT	Biasfield	Relative Change in Sensitivity	0.0% (0.0%-0.0%)			Medgemma	OCT	Biasfield	Relative Change in Sensitivity	-66.5% (-100.0%-50.0%)			Medgemma	OCT	Biasfield	Relative Change in Sensitivity	-23.7% (-100.0%-200.0%)
OCT	Medgemma	OCT	Crop	Relative Change in Accuracy	0.0% (0.0%-0.0%)			Medgemma	OCT	Crop	Relative Change in Accuracy	-35.4% (-50.6%--18.0%)			Medgemma	OCT	Crop	Relative Change in Accuracy	-0.7% (-8.2%-7.9%)
OCT	Medgemma	OCT	Crop	Relative Change in Sensitivity	0.0% (0.0%-0.0%)			Medgemma	OCT	Crop	Relative Change in Sensitivity	-98.5% (-100.0%--100.0%)			Medgemma	OCT	Crop	Relative Change in Sensitivity	-65.5% (-100.0%-0.0%)
OCT	Medgemma	OCT	Motion	Relative Change in Accuracy	0.0% (0.0%-0.0%)			Medgemma	OCT	Motion	Relative Change in Accuracy	-32.2% (-47.9%--13.8%)			Medgemma	OCT	Motion	Relative Change in Accuracy	3.2% (-3.1%-11.2%)
OCT	Medgemma	OCT	Motion	Relative Change in Sensitivity	0.0% (0.0%-0.0%)			Medgemma	OCT	Motion	Relative Change in Sensitivity	-66.4% (-100.0%-50.0%)			Medgemma	OCT	Motion	Relative Change in Sensitivity	-65.5% (-100.0%-0.0%)
OCT	Medgemma	OCT	Noise	Relative Change in Accuracy	0.0% (0.0%-0.0%)			Medgemma	OCT	Noise	Relative Change in Accuracy	-32.3% (-47.9%--13.8%)			Medgemma	OCT	Noise	Relative Change in Accuracy	0.2% (-9.1%-10.2%)
OCT	Medgemma	OCT	Noise	Relative Change in Sensitivity	0.0% (0.0%-0.0%)			Medgemma	OCT	Noise	Relative Change in Sensitivity	-66.5% (-100.0%-50.0%)			Medgemma	OCT	Noise	Relative Change in Sensitivity	53.4% (-100.0%-400.0%)
OCT	Medgemma	OCT	Rotate	Relative Change in Accuracy	0.0% (0.0%-0.0%)			Medgemma	OCT	Rotate	Relative Change in Accuracy	25.9% (8.9%-47.5%)			Medgemma	OCT	Rotate	Relative Change in Accuracy	5.4% (-1.0%-12.6%)
OCT	Medgemma	OCT	Rotate	Relative Change in Sensitivity	0.0% (0.0%-0.0%)			Medgemma	OCT	Rotate	Relative Change in Sensitivity	-67.1% (-100.0%-100.0%)			Medgemma	OCT	Rotate	Relative Change in Sensitivity	-18.2% (-100.0%-200.0%)
X-ray	Structured output							Standard							Chain of Thought
X-ray	Model	Modality	Experiment	Metric	Value			Model	Modality	Experiment	Metric	Value			Model	Modality	Experiment	Metric	Value
X-ray	Claude	X-RAYS	Biasfield	Relative Change in Accuracy	-18.4% (-31.5%--4.3%)			Claude	X-RAYS	Biasfield	Relative Change in Accuracy	13.7% (0.8%-28.8%)			Claude	X-RAYS	Biasfield	Relative Change in Accuracy	16.9% (3.2%-31.9%)
X-ray	Claude	X-RAYS	Crop	Relative Change in Accuracy	-38.6% (-50.4%--25.9%)			Claude	X-RAYS	Crop	Relative Change in Accuracy	7.1% (-5.1%-20.4%)			Claude	X-RAYS	Crop	Relative Change in Accuracy	7.5% (-5.0%-21.4%)
X-ray	Claude	X-RAYS	Motion	Relative Change in Accuracy	-62.2% (-71.7%--51.7%)			Claude	X-RAYS	Motion	Relative Change in Accuracy	1.4% (-11.4%-14.0%)			Claude	X-RAYS	Motion	Relative Change in Accuracy	-0.3% (-11.2%-11.5%)
X-ray	Claude	X-RAYS	Noise	Relative Change in Accuracy	-32.3% (-43.9%--20.0%)			Claude	X-RAYS	Noise	Relative Change in Accuracy	-6.8% (-19.5%-7.1%)			Claude	X-RAYS	Noise	Relative Change in Accuracy	-11.1% (-24.4%-2.8%)
X-ray	Claude	X-RAYS	Rotate	Relative Change in Accuracy	-73.7% (-81.7%--65.3%)			Claude	X-RAYS	Rotate	Relative Change in Accuracy	-1.9% (-13.8%-11.5%)			Claude	X-RAYS	Rotate	Relative Change in Accuracy	1.1% (-12.7%-14.6%)
X-ray	Claude	X-RAYS	Biasfield	Relative Change in Sensitivity	100.5% (34.6%-207.2%)			Claude	X-RAYS	Biasfield	Relative Change in Sensitivity	119.6% (48.6%-227.8%)			Claude	X-RAYS	Biasfield	Relative Change in Sensitivity	149.8% (67.9%-276.5%)
X-ray	Claude	X-RAYS	Crop	Relative Change in Sensitivity	-12.7% (-52.0%-47.1%)			Claude	X-RAYS	Crop	Relative Change in Sensitivity	68.7% (11.1%-160.0%)			Claude	X-RAYS	Crop	Relative Change in Sensitivity	68.1% (3.7%-166.7%)
X-ray	Claude	X-RAYS	Motion	Relative Change in Sensitivity	-63.9% (-85.7%--29.4%)			Claude	X-RAYS	Motion	Relative Change in Sensitivity	33.0% (-17.7%-100.1%)			Claude	X-RAYS	Motion	Relative Change in Sensitivity	6.0% (-40.7%-70.6%)
X-ray	Claude	X-RAYS	Noise	Relative Change in Sensitivity	-0.5% (-42.1%-61.6%)			Claude	X-RAYS	Noise	Relative Change in Sensitivity	42.5% (-6.3%-117.7%)			Claude	X-RAYS	Noise	Relative Change in Sensitivity	62.1% (0.0%-160.0%)
X-ray	Claude	X-RAYS	Rotate	Relative Change in Sensitivity	17.7% (-31.4%-94.1%)			Claude	X-RAYS	Rotate	Relative Change in Sensitivity	182.9% (97.1%-316.7%)			Claude	X-RAYS	Rotate	Relative Change in Sensitivity	158.3% (67.7%-300.0%)
X-ray	Clip	X-RAYS	Biasfield	Relative Change in Accuracy	-12.4% (-20.2%--3.3%)			Clip	X-RAYS	Biasfield	Relative Change in Accuracy	-12.4% (-20.2%--3.3%)			Clip	X-RAYS	Biasfield	Relative Change in Accuracy	-12.4% (-20.2%--3.3%)
X-ray	Clip	X-RAYS	Crop	Relative Change in Accuracy	-2.8% (-12.7%-7.6%)			Clip	X-RAYS	Crop	Relative Change in Accuracy	-2.8% (-12.7%-7.6%)			Clip	X-RAYS	Crop	Relative Change in Accuracy	-2.8% (-12.7%-7.6%)
X-ray	Clip	X-RAYS	Motion	Relative Change in Accuracy	-11.2% (-19.7%--2.2%)			Clip	X-RAYS	Motion	Relative Change in Accuracy	-11.2% (-19.7%--2.2%)			Clip	X-RAYS	Motion	Relative Change in Accuracy	-11.2% (-19.7%--2.2%)
X-ray	Clip	X-RAYS	Noise	Relative Change in Accuracy	-38.5% (-45.2%--31.2%)			Clip	X-RAYS	Noise	Relative Change in Accuracy	-38.5% (-45.2%--31.2%)			Clip	X-RAYS	Noise	Relative Change in Accuracy	-38.5% (-45.2%--31.2%)
X-ray	Clip	X-RAYS	Rotate	Relative Change in Accuracy	-10.4% (-20.5%-0.0%)			Clip	X-RAYS	Rotate	Relative Change in Accuracy	-10.4% (-20.5%-0.0%)			Clip	X-RAYS	Rotate	Relative Change in Accuracy	-10.4% (-20.5%-0.0%)
X-ray	Clip	X-RAYS	Biasfield	Relative Change in Sensitivity	-35.8% (-54.1%--13.0%)			Clip	X-RAYS	Biasfield	Relative Change in Sensitivity	-35.8% (-54.1%--13.0%)			Clip	X-RAYS	Biasfield	Relative Change in Sensitivity	-35.8% (-54.1%--13.0%)
X-ray	Clip	X-RAYS	Crop	Relative Change in Sensitivity	0.4% (-23.9%-29.8%)			Clip	X-RAYS	Crop	Relative Change in Sensitivity	0.4% (-23.9%-29.8%)			Clip	X-RAYS	Crop	Relative Change in Sensitivity	0.4% (-23.9%-29.8%)
X-ray	Clip	X-RAYS	Motion	Relative Change in Sensitivity	-27.0% (-47.5%--4.3%)			Clip	X-RAYS	Motion	Relative Change in Sensitivity	-27.0% (-47.5%--4.3%)			Clip	X-RAYS	Motion	Relative Change in Sensitivity	-27.0% (-47.5%--4.3%)
X-ray	Clip	X-RAYS	Noise	Relative Change in Sensitivity	57.9% (32.8%-93.3%)			Clip	X-RAYS	Noise	Relative Change in Sensitivity	57.9% (32.8%-93.3%)			Clip	X-RAYS	Noise	Relative Change in Sensitivity	57.9% (32.8%-93.3%)
X-ray	Clip	X-RAYS	Rotate	Relative Change in Sensitivity	22.9% (-3.1%-55.6%)			Clip	X-RAYS	Rotate	Relative Change in Sensitivity	22.9% (-3.1%-55.6%)			Clip	X-RAYS	Rotate	Relative Change in Sensitivity	22.9% (-3.1%-55.6%)
X-ray	Gpt	X-RAYS	Biasfield	Relative Change in Accuracy	14.3% (-2.9%-32.7%)			Gpt	X-RAYS	Biasfield	Relative Change in Accuracy	-9.9% (-27.2%-10.6%)			Gpt	X-RAYS	Biasfield	Relative Change in Accuracy	78.9% (15.4%-172.8%)
X-ray	Gpt	X-RAYS	Crop	Relative Change in Accuracy	6.8% (-8.9%-23.4%)			Gpt	X-RAYS	Crop	Relative Change in Accuracy	-32.3% (-47.0%--14.6%)			Gpt	X-RAYS	Crop	Relative Change in Accuracy	-18.8% (-52.8%-25.0%)
X-ray	Gpt	X-RAYS	Motion	Relative Change in Accuracy	-5.4% (-19.5%-12.0%)			Gpt	X-RAYS	Motion	Relative Change in Accuracy	-57.8% (-70.1%--43.9%)			Gpt	X-RAYS	Motion	Relative Change in Accuracy	140.2% (63.1%-245.0%)
X-ray	Gpt	X-RAYS	Noise	Relative Change in Accuracy	16.3% (0.0%-33.7%)			Gpt	X-RAYS	Noise	Relative Change in Accuracy	-10.2% (-28.6%-10.1%)			Gpt	X-RAYS	Noise	Relative Change in Accuracy	-14.3% (-50.0%-36.8%)
X-ray	Gpt	X-RAYS	Rotate	Relative Change in Accuracy	-1.4% (-14.0%-14.3%)			Gpt	X-RAYS	Rotate	Relative Change in Accuracy	-16.3% (-32.7%-3.2%)			Gpt	X-RAYS	Rotate	Relative Change in Accuracy	124.6% (50.0%-226.1%)
X-ray	Gpt	X-RAYS	Biasfield	Relative Change in Sensitivity	12.4% (-2.4%-29.9%)			Gpt	X-RAYS	Biasfield	Relative Change in Sensitivity	-16.1% (-37.7%-9.8%)			Gpt	X-RAYS	Biasfield	Relative Change in Sensitivity	53.0% (-18.2%-177.8%)
X-ray	Gpt	X-RAYS	Crop	Relative Change in Sensitivity	19.4% (3.8%-36.8%)			Gpt	X-RAYS	Crop	Relative Change in Sensitivity	-19.3% (-40.4%-4.3%)			Gpt	X-RAYS	Crop	Relative Change in Sensitivity	-10.9% (-60.0%-66.7%)
X-ray	Gpt	X-RAYS	Motion	Relative Change in Sensitivity	8.2% (-6.0%-26.5%)			Gpt	X-RAYS	Motion	Relative Change in Sensitivity	-59.7% (-75.9%--40.8%)			Gpt	X-RAYS	Motion	Relative Change in Sensitivity	130.6% (35.0%-300.0%)
X-ray	Gpt	X-RAYS	Noise	Relative Change in Sensitivity	22.9% (9.5%-39.7%)			Gpt	X-RAYS	Noise	Relative Change in Sensitivity	-29.0% (-50.0%--4.5%)			Gpt	X-RAYS	Noise	Relative Change in Sensitivity	-36.8% (-75.0%-27.3%)
X-ray	Gpt	X-RAYS	Rotate	Relative Change in Sensitivity	23.1% (8.5%-40.9%)			Gpt	X-RAYS	Rotate	Relative Change in Sensitivity	-38.2% (-56.0%--17.0%)			Gpt	X-RAYS	Rotate	Relative Change in Sensitivity	83.1% (4.5%-233.3%)
X-ray	Llama	X-RAYS	Biasfield	Relative Change in Accuracy	0.0% (0.0%-0.0%)			Llama	X-RAYS	Biasfield	Relative Change in Accuracy	6.5% (1.0%-12.5%)			Llama	X-RAYS	Biasfield	Relative Change in Accuracy	13.0% (-3.5%-31.3%)
X-ray	Llama	X-RAYS	Crop	Relative Change in Accuracy	0.0% (0.0%-0.0%)			Llama	X-RAYS	Crop	Relative Change in Accuracy	2.2% (-4.2%-9.1%)			Llama	X-RAYS	Crop	Relative Change in Accuracy	17.0% (1.2%-33.8%)
X-ray	Llama	X-RAYS	Motion	Relative Change in Accuracy	0.0% (0.0%-0.0%)			Llama	X-RAYS	Motion	Relative Change in Accuracy	3.2% (-3.3%-11.2%)			Llama	X-RAYS	Motion	Relative Change in Accuracy	0.7% (-15.1%-17.8%)
X-ray	Llama	X-RAYS	Noise	Relative Change in Accuracy	0.0% (0.0%-0.0%)			Llama	X-RAYS	Noise	Relative Change in Accuracy	5.3% (-0.0%-12.4%)			Llama	X-RAYS	Noise	Relative Change in Accuracy	18.4% (2.5%-36.6%)
X-ray	Llama	X-RAYS	Rotate	Relative Change in Accuracy	0.0% (0.0%-0.0%)			Llama	X-RAYS	Rotate	Relative Change in Accuracy	0.0% (-7.4%-7.8%)			Llama	X-RAYS	Rotate	Relative Change in Accuracy	24.9% (9.8%-43.8%)
X-ray	Llama	X-RAYS	Biasfield	Relative Change in Sensitivity	0.0% (0.0%-0.0%)			Llama	X-RAYS	Biasfield	Relative Change in Sensitivity	6.5% (1.0%-12.5%)			Llama	X-RAYS	Biasfield	Relative Change in Sensitivity	13.0% (-3.5%-31.3%)
X-ray	Llama	X-RAYS	Crop	Relative Change in Sensitivity	0.0% (0.0%-0.0%)			Llama	X-RAYS	Crop	Relative Change in Sensitivity	2.2% (-4.2%-9.1%)			Llama	X-RAYS	Crop	Relative Change in Sensitivity	17.0% (1.2%-33.8%)
X-ray	Llama	X-RAYS	Motion	Relative Change in Sensitivity	0.0% (0.0%-0.0%)			Llama	X-RAYS	Motion	Relative Change in Sensitivity	2.1% (-4.2%-9.1%)			Llama	X-RAYS	Motion	Relative Change in Sensitivity	0.7% (-15.1%-17.8%)
X-ray	Llama	X-RAYS	Noise	Relative Change in Sensitivity	0.0% (0.0%-0.0%)			Llama	X-RAYS	Noise	Relative Change in Sensitivity	5.3% (-0.0%-12.4%)			Llama	X-RAYS	Noise	Relative Change in Sensitivity	18.4% (2.5%-36.6%)
X-ray	Llama	X-RAYS	Rotate	Relative Change in Sensitivity	0.0% (0.0%-0.0%)			Llama	X-RAYS	Rotate	Relative Change in Sensitivity	0.0% (-7.4%-7.8%)			Llama	X-RAYS	Rotate	Relative Change in Sensitivity	24.9% (9.8%-43.8%)
X-ray	Upgrade_claude	X-RAYS	Biasfield	Relative Change in Accuracy	2.8% (-9.2%-15.2%)			Upgrade_claude	X-RAYS	Biasfield	Relative Change in Accuracy	9.9% (-3.7%-22.8%)			Upgrade_claude	X-RAYS	Biasfield	Relative Change in Accuracy	-1.0% (-13.3%-12.5%)
X-ray	Upgrade_claude	X-RAYS	Crop	Relative Change in Accuracy	2.1% (-9.9%-14.9%)			Upgrade_claude	X-RAYS	Crop	Relative Change in Accuracy	6.1% (-6.5%-19.2%)			Upgrade_claude	X-RAYS	Crop	Relative Change in Accuracy	5.1% (-7.0%-18.6%)
X-ray	Upgrade_claude	X-RAYS	Motion	Relative Change in Accuracy	-17.6% (-25.9%--8.4%)			Upgrade_claude	X-RAYS	Motion	Relative Change in Accuracy	1.0% (-9.8%-14.2%)			Upgrade_claude	X-RAYS	Motion	Relative Change in Accuracy	-15.3% (-24.0%--5.5%)
X-ray	Upgrade_claude	X-RAYS	Noise	Relative Change in Accuracy	-12.1% (-22.6%--0.8%)			Upgrade_claude	X-RAYS	Noise	Relative Change in Accuracy	-20.0% (-32.0%--7.4%)			Upgrade_claude	X-RAYS	Noise	Relative Change in Accuracy	-20.8% (-32.6%--8.2%)
X-ray	Upgrade_claude	X-RAYS	Rotate	Relative Change in Accuracy	-18.4% (-30.4%--5.6%)			Upgrade_claude	X-RAYS	Rotate	Relative Change in Accuracy	-20.8% (-28.7%--12.1%)			Upgrade_claude	X-RAYS	Rotate	Relative Change in Accuracy	-30.2% (-38.5%--21.1%)
X-ray	Upgrade_claude	X-RAYS	Biasfield	Relative Change in Sensitivity	32.9% (-7.9%-92.0%)			Upgrade_claude	X-RAYS	Biasfield	Relative Change in Sensitivity	110.6% (51.2%-195.8%)			Upgrade_claude	X-RAYS	Biasfield	Relative Change in Sensitivity	27.7% (-6.1%-70.6%)
X-ray	Upgrade_claude	X-RAYS	Crop	Relative Change in Sensitivity	18.6% (-19.1%-75.0%)			Upgrade_claude	X-RAYS	Crop	Relative Change in Sensitivity	78.1% (25.0%-156.0%)			Upgrade_claude	X-RAYS	Crop	Relative Change in Sensitivity	30.6% (-3.8%-73.5%)
X-ray	Upgrade_claude	X-RAYS	Motion	Relative Change in Sensitivity	-72.7% (-89.3%--50.0%)			Upgrade_claude	X-RAYS	Motion	Relative Change in Sensitivity	22.3% (-18.2%-76.0%)			Upgrade_claude	X-RAYS	Motion	Relative Change in Sensitivity	-57.5% (-75.6%--35.0%)
X-ray	Upgrade_claude	X-RAYS	Noise	Relative Change in Sensitivity	-21.2% (-48.8%-17.9%)			Upgrade_claude	X-RAYS	Noise	Relative Change in Sensitivity	93.9% (40.5%-166.7%)			Upgrade_claude	X-RAYS	Noise	Relative Change in Sensitivity	18.6% (-11.8%-57.9%)
X-ray	Upgrade_claude	X-RAYS	Rotate	Relative Change in Sensitivity	115.4% (58.1%-196.1%)			Upgrade_claude	X-RAYS	Rotate	Relative Change in Sensitivity	200.8% (120.4%-304.5%)			Upgrade_claude	X-RAYS	Rotate	Relative Change in Sensitivity	104.7% (60.4%-162.9%)
X-ray	Medgemma	X-RAYS	Biasfield	Relative Change in Accuracy	-11.7% (-19.4%--3.1%)			Medgemma	X-RAYS	Biasfield	Relative Change in Accuracy	-19.4% (-29.4%--8.2%)			Medgemma	X-RAYS	Biasfield	Relative Change in Accuracy	-10.0% (-19.0%-0.0%)
X-ray	Medgemma	X-RAYS	Biasfield	Relative Change in Sensitivity	-45.6% (-69.0%--14.3%)			Medgemma	X-RAYS	Biasfield	Relative Change in Sensitivity	-32.5% (-57.5%--2.8%)			Medgemma	X-RAYS	Biasfield	Relative Change in Sensitivity	-29.6% (-55.6%-2.4%)
X-ray	Medgemma	X-RAYS	Crop	Relative Change in Accuracy	-13.3% (-21.0%--5.3%)			Medgemma	X-RAYS	Crop	Relative Change in Accuracy	-14.1% (-23.2%--3.8%)			Medgemma	X-RAYS	Crop	Relative Change in Accuracy	-7.0% (-16.3%-2.3%)
X-ray	Medgemma	X-RAYS	Crop	Relative Change in Sensitivity	-52.1% (-74.4%--24.1%)			Medgemma	X-RAYS	Crop	Relative Change in Sensitivity	-45.4% (-66.7%--16.7%)			Medgemma	X-RAYS	Crop	Relative Change in Sensitivity	-21.4% (-48.9%-11.1%)
X-ray	Medgemma	X-RAYS	Motion	Relative Change in Accuracy	-22.3% (-27.9%--15.7%)			Medgemma	X-RAYS	Motion	Relative Change in Accuracy	-26.9% (-33.8%--18.5%)			Medgemma	X-RAYS	Motion	Relative Change in Accuracy	-22.9% (-29.5%--15.6%)
X-ray	Medgemma	X-RAYS	Motion	Relative Change in Sensitivity	-88.3% (-97.4%--75.0%)			Medgemma	X-RAYS	Motion	Relative Change in Sensitivity	-84.6% (-95.3%--69.4%)			Medgemma	X-RAYS	Motion	Relative Change in Sensitivity	-79.0% (-92.1%--62.5%)
X-ray	Medgemma	X-RAYS	Noise	Relative Change in Accuracy	-25.2% (-30.1%--20.0%)			Medgemma	X-RAYS	Noise	Relative Change in Accuracy	-36.7% (-43.8%--29.0%)			Medgemma	X-RAYS	Noise	Relative Change in Accuracy	-33.9% (-40.1%--27.1%)
X-ray	Medgemma	X-RAYS	Noise	Relative Change in Sensitivity	-100.0% (-100.0%--100.0%)			Medgemma	X-RAYS	Noise	Relative Change in Sensitivity	-97.5% (-100.0%--91.4%)			Medgemma	X-RAYS	Noise	Relative Change in Sensitivity	-97.4% (-100.0%--90.3%)
X-ray	Medgemma	X-RAYS	Rotate	Relative Change in Accuracy	-15.7% (-22.8%--7.6%)			Medgemma	X-RAYS	Rotate	Relative Change in Accuracy	-21.8% (-29.9%--12.7%)			Medgemma	X-RAYS	Rotate	Relative Change in Accuracy	-18.8% (-26.1%--11.1%)
X-ray	Medgemma	X-RAYS	Rotate	Relative Change in Sensitivity	-61.5% (-80.0%--36.4%)			Medgemma	X-RAYS	Rotate	Relative Change in Sensitivity	-66.7% (-83.7%--45.2%)			Medgemma	X-RAYS	Rotate	Relative Change in Sensitivity	-63.8% (-81.8%--42.1%)

## Sheet: Supplementary Data 7
Name	Column1	Column2	Column3	Column4	Column5	Column6	Column7	Column8	Column9	Column10	Column11	Column12	Column13	Column14	Column15	Column16	Column17
MRI	Structured output						Standard						Chain of Thought
MRI	Model	Modality	Experiment	Metric	Value		Model	Modality	Experiment	Metric	Value		Model	Modality	Experiment	Metric	Value
MRI	Claude	MRI	Biasfield	Weak Accuracy	0.592 (0.520-0.665)		Claude	MRI	Biasfield	Weak Accuracy	0.581 (0.540-0.625)		Claude	MRI	Biasfield	Weak Accuracy	0.579 (0.535-0.630)
MRI	Claude	MRI	Crop	Weak Accuracy	0.795 (0.740-0.850)		Claude	MRI	Crop	Weak Accuracy	0.649 (0.595-0.700)		Claude	MRI	Crop	Weak Accuracy	0.714 (0.660-0.770)
MRI	Claude	MRI	Motion	Weak Accuracy	0.518 (0.450-0.590)		Claude	MRI	Motion	Weak Accuracy	0.429 (0.365-0.495)		Claude	MRI	Motion	Weak Accuracy	0.483 (0.425-0.540)
MRI	Claude	MRI	Noise	Weak Accuracy	0.392 (0.330-0.455)		Claude	MRI	Noise	Weak Accuracy	0.426 (0.385-0.470)		Claude	MRI	Noise	Weak Accuracy	0.400 (0.355-0.445)
MRI	Claude	MRI	Rotate	Weak Accuracy	0.495 (0.430-0.565)		Claude	MRI	Rotate	Weak Accuracy	0.509 (0.450-0.570)		Claude	MRI	Rotate	Weak Accuracy	0.520 (0.460-0.580)
MRI	Claude	MRI	Biasfield	Weak Sensitivity	0.501 (0.400-0.600)		Claude	MRI	Biasfield	Weak Sensitivity	0.200 (0.130-0.280)		Claude	MRI	Biasfield	Weak Sensitivity	0.228 (0.150-0.310)
MRI	Claude	MRI	Crop	Weak Sensitivity	0.809 (0.730-0.890)		Claude	MRI	Crop	Weak Sensitivity	0.357 (0.270-0.450)		Claude	MRI	Crop	Weak Sensitivity	0.497 (0.400-0.590)
MRI	Claude	MRI	Motion	Weak Sensitivity	0.659 (0.560-0.750)		Claude	MRI	Motion	Weak Sensitivity	0.238 (0.160-0.330)		Claude	MRI	Motion	Weak Sensitivity	0.208 (0.130-0.290)
MRI	Claude	MRI	Noise	Weak Sensitivity	0.212 (0.140-0.290)		Claude	MRI	Noise	Weak Sensitivity	0.040 (0.010-0.080)		Claude	MRI	Noise	Weak Sensitivity	0.041 (0.010-0.080)
MRI	Claude	MRI	Rotate	Weak Sensitivity	0.559 (0.460-0.660)		Claude	MRI	Rotate	Weak Sensitivity	0.267 (0.190-0.350)		Claude	MRI	Rotate	Weak Sensitivity	0.298 (0.210-0.390)
MRI	Claude	MRI	Biasfield	Weak Specificity	0.683 (0.590-0.770)		Claude	MRI	Biasfield	Weak Specificity	0.962 (0.920-0.990)		Claude	MRI	Biasfield	Weak Specificity	0.931 (0.880-0.980)
MRI	Claude	MRI	Crop	Weak Specificity	0.781 (0.700-0.860)		Claude	MRI	Crop	Weak Specificity	0.941 (0.890-0.980)		Claude	MRI	Crop	Weak Specificity	0.930 (0.880-0.970)
MRI	Claude	MRI	Motion	Weak Specificity	0.377 (0.280-0.480)		Claude	MRI	Motion	Weak Specificity	0.619 (0.510-0.710)		Claude	MRI	Motion	Weak Specificity	0.759 (0.670-0.840)
MRI	Claude	MRI	Noise	Weak Specificity	0.572 (0.480-0.660)		Claude	MRI	Noise	Weak Specificity	0.812 (0.740-0.880)		Claude	MRI	Noise	Weak Specificity	0.759 (0.670-0.840)
MRI	Claude	MRI	Rotate	Weak Specificity	0.431 (0.330-0.530)		Claude	MRI	Rotate	Weak Specificity	0.751 (0.660-0.830)		Claude	MRI	Rotate	Weak Specificity	0.742 (0.650-0.820)
MRI	Clip	MRI	Biasfield	Weak Accuracy	0.735 (0.680-0.785)		Clip	MRI	Biasfield	Weak Accuracy	0.735 (0.680-0.785)		Clip	MRI	Biasfield	Weak Accuracy	0.735 (0.680-0.785)
MRI	Clip	MRI	Crop	Weak Accuracy	0.825 (0.770-0.875)		Clip	MRI	Crop	Weak Accuracy	0.825 (0.770-0.875)		Clip	MRI	Crop	Weak Accuracy	0.825 (0.770-0.875)
MRI	Clip	MRI	Motion	Weak Accuracy	0.849 (0.800-0.895)		Clip	MRI	Motion	Weak Accuracy	0.849 (0.800-0.895)		Clip	MRI	Motion	Weak Accuracy	0.849 (0.800-0.895)
MRI	Clip	MRI	Noise	Weak Accuracy	0.801 (0.745-0.855)		Clip	MRI	Noise	Weak Accuracy	0.801 (0.745-0.855)		Clip	MRI	Noise	Weak Accuracy	0.801 (0.745-0.855)
MRI	Clip	MRI	Rotate	Weak Accuracy	0.631 (0.590-0.680)		Clip	MRI	Rotate	Weak Accuracy	0.631 (0.590-0.680)		Clip	MRI	Rotate	Weak Accuracy	0.631 (0.590-0.680)
MRI	Clip	MRI	Biasfield	Weak Sensitivity	0.981 (0.950-1.000)		Clip	MRI	Biasfield	Weak Sensitivity	0.981 (0.950-1.000)		Clip	MRI	Biasfield	Weak Sensitivity	0.981 (0.950-1.000)
MRI	Clip	MRI	Crop	Weak Sensitivity	0.910 (0.850-0.960)		Clip	MRI	Crop	Weak Sensitivity	0.910 (0.850-0.960)		Clip	MRI	Crop	Weak Sensitivity	0.910 (0.850-0.960)
MRI	Clip	MRI	Motion	Weak Sensitivity	0.930 (0.880-0.970)		Clip	MRI	Motion	Weak Sensitivity	0.930 (0.880-0.970)		Clip	MRI	Motion	Weak Sensitivity	0.930 (0.880-0.970)
MRI	Clip	MRI	Noise	Weak Sensitivity	0.782 (0.700-0.860)		Clip	MRI	Noise	Weak Sensitivity	0.782 (0.700-0.860)		Clip	MRI	Noise	Weak Sensitivity	0.782 (0.700-0.860)
MRI	Clip	MRI	Rotate	Weak Sensitivity	0.980 (0.950-1.000)		Clip	MRI	Rotate	Weak Sensitivity	0.980 (0.950-1.000)		Clip	MRI	Rotate	Weak Sensitivity	0.980 (0.950-1.000)
MRI	Clip	MRI	Biasfield	Weak Specificity	0.490 (0.390-0.580)		Clip	MRI	Biasfield	Weak Specificity	0.490 (0.390-0.580)		Clip	MRI	Biasfield	Weak Specificity	0.490 (0.390-0.580)
MRI	Clip	MRI	Crop	Weak Specificity	0.740 (0.650-0.820)		Clip	MRI	Crop	Weak Specificity	0.740 (0.650-0.820)		Clip	MRI	Crop	Weak Specificity	0.740 (0.650-0.820)
MRI	Clip	MRI	Motion	Weak Specificity	0.769 (0.680-0.850)		Clip	MRI	Motion	Weak Specificity	0.769 (0.680-0.850)		Clip	MRI	Motion	Weak Specificity	0.769 (0.680-0.850)
MRI	Clip	MRI	Noise	Weak Specificity	0.820 (0.740-0.890)		Clip	MRI	Noise	Weak Specificity	0.820 (0.740-0.890)		Clip	MRI	Noise	Weak Specificity	0.820 (0.740-0.890)
MRI	Clip	MRI	Rotate	Weak Specificity	0.282 (0.200-0.370)		Clip	MRI	Rotate	Weak Specificity	0.282 (0.200-0.370)		Clip	MRI	Rotate	Weak Specificity	0.282 (0.200-0.370)
MRI	Gpt	MRI	Biasfield	Weak Accuracy	0.696 (0.645-0.750)		Gpt	MRI	Biasfield	Weak Accuracy	0.771 (0.715-0.830)		Gpt	MRI	Biasfield	Weak Accuracy	0.481 (0.420-0.550)
MRI	Gpt	MRI	Crop	Weak Accuracy	0.640 (0.600-0.685)		Gpt	MRI	Crop	Weak Accuracy	0.780 (0.725-0.835)		Gpt	MRI	Crop	Weak Accuracy	0.700 (0.645-0.755)
MRI	Gpt	MRI	Motion	Weak Accuracy	0.639 (0.595-0.690)		Gpt	MRI	Motion	Weak Accuracy	0.743 (0.685-0.800)		Gpt	MRI	Motion	Weak Accuracy	0.714 (0.655-0.770)
MRI	Gpt	MRI	Noise	Weak Accuracy	0.561 (0.510-0.610)		Gpt	MRI	Noise	Weak Accuracy	0.711 (0.650-0.770)		Gpt	MRI	Noise	Weak Accuracy	0.431 (0.365-0.495)
MRI	Gpt	MRI	Rotate	Weak Accuracy	0.575 (0.530-0.620)		Gpt	MRI	Rotate	Weak Accuracy	0.639 (0.570-0.700)		Gpt	MRI	Rotate	Weak Accuracy	0.405 (0.340-0.465)
MRI	Gpt	MRI	Biasfield	Weak Sensitivity	0.970 (0.930-1.000)		Gpt	MRI	Biasfield	Weak Sensitivity	0.783 (0.710-0.860)		Gpt	MRI	Biasfield	Weak Sensitivity	0.553 (0.450-0.650)
MRI	Gpt	MRI	Crop	Weak Sensitivity	1.000 (1.000-1.000)		Gpt	MRI	Crop	Weak Sensitivity	0.920 (0.870-0.970)		Gpt	MRI	Crop	Weak Sensitivity	0.929 (0.870-0.980)
MRI	Gpt	MRI	Motion	Weak Sensitivity	0.980 (0.950-1.000)		Gpt	MRI	Motion	Weak Sensitivity	0.847 (0.780-0.910)		Gpt	MRI	Motion	Weak Sensitivity	0.857 (0.790-0.920)
MRI	Gpt	MRI	Noise	Weak Sensitivity	0.901 (0.840-0.950)		Gpt	MRI	Noise	Weak Sensitivity	0.742 (0.650-0.820)		Gpt	MRI	Noise	Weak Sensitivity	0.380 (0.290-0.470)
MRI	Gpt	MRI	Rotate	Weak Sensitivity	0.930 (0.880-0.980)		Gpt	MRI	Rotate	Weak Sensitivity	0.659 (0.570-0.750)		Gpt	MRI	Rotate	Weak Sensitivity	0.609 (0.520-0.700)
MRI	Gpt	MRI	Biasfield	Weak Specificity	0.422 (0.330-0.520)		Gpt	MRI	Biasfield	Weak Specificity	0.759 (0.680-0.840)		Gpt	MRI	Biasfield	Weak Specificity	0.409 (0.310-0.500)
MRI	Gpt	MRI	Crop	Weak Specificity	0.279 (0.200-0.370)		Gpt	MRI	Crop	Weak Specificity	0.640 (0.550-0.730)		Gpt	MRI	Crop	Weak Specificity	0.471 (0.380-0.560)
MRI	Gpt	MRI	Motion	Weak Specificity	0.299 (0.210-0.400)		Gpt	MRI	Motion	Weak Specificity	0.639 (0.540-0.730)		Gpt	MRI	Motion	Weak Specificity	0.571 (0.480-0.660)
MRI	Gpt	MRI	Noise	Weak Specificity	0.220 (0.140-0.300)		Gpt	MRI	Noise	Weak Specificity	0.681 (0.580-0.770)		Gpt	MRI	Noise	Weak Specificity	0.482 (0.380-0.580)
MRI	Gpt	MRI	Rotate	Weak Specificity	0.220 (0.140-0.310)		Gpt	MRI	Rotate	Weak Specificity	0.619 (0.520-0.710)		Gpt	MRI	Rotate	Weak Specificity	0.200 (0.130-0.280)
MRI	Llama	MRI	Biasfield	Weak Accuracy	0.500 (0.500-0.500)		Llama	MRI	Biasfield	Weak Accuracy	0.516 (0.485-0.545)		Llama	MRI	Biasfield	Weak Accuracy	0.495 (0.470-0.520)
MRI	Llama	MRI	Crop	Weak Accuracy	0.500 (0.500-0.500)		Llama	MRI	Crop	Weak Accuracy	0.505 (0.490-0.525)		Llama	MRI	Crop	Weak Accuracy	0.495 (0.475-0.510)
MRI	Llama	MRI	Motion	Weak Accuracy	0.500 (0.500-0.500)		Llama	MRI	Motion	Weak Accuracy	0.510 (0.495-0.530)		Llama	MRI	Motion	Weak Accuracy	0.480 (0.460-0.495)
MRI	Llama	MRI	Noise	Weak Accuracy	0.500 (0.500-0.500)		Llama	MRI	Noise	Weak Accuracy	0.525 (0.500-0.550)		Llama	MRI	Noise	Weak Accuracy	0.476 (0.445-0.510)
MRI	Llama	MRI	Rotate	Weak Accuracy	0.500 (0.500-0.500)		Llama	MRI	Rotate	Weak Accuracy	0.510 (0.470-0.550)		Llama	MRI	Rotate	Weak Accuracy	0.490 (0.470-0.510)
MRI	Llama	MRI	Biasfield	Weak Sensitivity	1.000 (1.000-1.000)		Llama	MRI	Biasfield	Weak Sensitivity	0.971 (0.930-1.000)		Llama	MRI	Biasfield	Weak Sensitivity	0.960 (0.920-0.990)
MRI	Llama	MRI	Crop	Weak Sensitivity	1.000 (1.000-1.000)		Llama	MRI	Crop	Weak Sensitivity	0.990 (0.970-1.000)		Llama	MRI	Crop	Weak Sensitivity	0.980 (0.940-1.000)
MRI	Llama	MRI	Motion	Weak Sensitivity	1.000 (1.000-1.000)		Llama	MRI	Motion	Weak Sensitivity	0.990 (0.970-1.000)		Llama	MRI	Motion	Weak Sensitivity	0.960 (0.920-0.990)
MRI	Llama	MRI	Noise	Weak Sensitivity	1.000 (1.000-1.000)		Llama	MRI	Noise	Weak Sensitivity	0.990 (0.970-1.000)		Llama	MRI	Noise	Weak Sensitivity	0.922 (0.870-0.970)
MRI	Llama	MRI	Rotate	Weak Sensitivity	1.000 (1.000-1.000)		Llama	MRI	Rotate	Weak Sensitivity	0.919 (0.860-0.970)		Llama	MRI	Rotate	Weak Sensitivity	0.970 (0.940-1.000)
MRI	Llama	MRI	Biasfield	Weak Specificity	0.000 (0.000-0.000)		Llama	MRI	Biasfield	Weak Specificity	0.060 (0.020-0.110)		Llama	MRI	Biasfield	Weak Specificity	0.030 (0.000-0.070)
MRI	Llama	MRI	Crop	Weak Specificity	0.000 (0.000-0.000)		Llama	MRI	Crop	Weak Specificity	0.020 (0.000-0.050)		Llama	MRI	Crop	Weak Specificity	0.010 (0.000-0.030)
MRI	Llama	MRI	Motion	Weak Specificity	0.000 (0.000-0.000)		Llama	MRI	Motion	Weak Specificity	0.030 (0.000-0.070)		Llama	MRI	Motion	Weak Specificity	0.000 (0.000-0.000)
MRI	Llama	MRI	Noise	Weak Specificity	0.000 (0.000-0.000)		Llama	MRI	Noise	Weak Specificity	0.060 (0.020-0.110)		Llama	MRI	Noise	Weak Specificity	0.030 (0.000-0.070)
MRI	Llama	MRI	Rotate	Weak Specificity	0.000 (0.000-0.000)		Llama	MRI	Rotate	Weak Specificity	0.102 (0.050-0.170)		Llama	MRI	Rotate	Weak Specificity	0.010 (0.000-0.030)
MRI	Upgrade_claude	MRI	Biasfield	Weak Accuracy	0.590 (0.535-0.650)		Upgrade_claude	MRI	Biasfield	Weak Accuracy	0.616 (0.565-0.670)		Upgrade_claude	MRI	Biasfield	Weak Accuracy	0.581 (0.535-0.625)
MRI	Upgrade_claude	MRI	Crop	Weak Accuracy	0.754 (0.695-0.810)		Upgrade_claude	MRI	Crop	Weak Accuracy	0.739 (0.685-0.795)		Upgrade_claude	MRI	Crop	Weak Accuracy	0.714 (0.660-0.775)
MRI	Upgrade_claude	MRI	Motion	Weak Accuracy	0.628 (0.560-0.685)		Upgrade_claude	MRI	Motion	Weak Accuracy	0.528 (0.455-0.595)		Upgrade_claude	MRI	Motion	Weak Accuracy	0.599 (0.545-0.655)
MRI	Upgrade_claude	MRI	Noise	Weak Accuracy	0.561 (0.520-0.605)		Upgrade_claude	MRI	Noise	Weak Accuracy	0.531 (0.495-0.570)		Upgrade_claude	MRI	Noise	Weak Accuracy	0.536 (0.515-0.560)
MRI	Upgrade_claude	MRI	Rotate	Weak Accuracy	0.534 (0.475-0.600)		Upgrade_claude	MRI	Rotate	Weak Accuracy	0.534 (0.475-0.595)		Upgrade_claude	MRI	Rotate	Weak Accuracy	0.554 (0.500-0.610)
MRI	Upgrade_claude	MRI	Biasfield	Weak Sensitivity	0.328 (0.230-0.430)		Upgrade_claude	MRI	Biasfield	Weak Sensitivity	0.300 (0.200-0.390)		Upgrade_claude	MRI	Biasfield	Weak Sensitivity	0.211 (0.130-0.290)
MRI	Upgrade_claude	MRI	Crop	Weak Sensitivity	0.647 (0.560-0.740)		Upgrade_claude	MRI	Crop	Weak Sensitivity	0.577 (0.480-0.680)		Upgrade_claude	MRI	Crop	Weak Sensitivity	0.518 (0.420-0.620)
MRI	Upgrade_claude	MRI	Motion	Weak Sensitivity	0.498 (0.400-0.590)		Upgrade_claude	MRI	Motion	Weak Sensitivity	0.297 (0.200-0.390)		Upgrade_claude	MRI	Motion	Weak Sensitivity	0.267 (0.180-0.360)
MRI	Upgrade_claude	MRI	Noise	Weak Sensitivity	0.162 (0.090-0.240)		Upgrade_claude	MRI	Noise	Weak Sensitivity	0.101 (0.050-0.160)		Upgrade_claude	MRI	Noise	Weak Sensitivity	0.071 (0.030-0.120)
MRI	Upgrade_claude	MRI	Rotate	Weak Sensitivity	0.358 (0.270-0.450)		Upgrade_claude	MRI	Rotate	Weak Sensitivity	0.298 (0.210-0.380)		Upgrade_claude	MRI	Rotate	Weak Sensitivity	0.248 (0.170-0.330)
MRI	Upgrade_claude	MRI	Biasfield	Weak Specificity	0.852 (0.780-0.920)		Upgrade_claude	MRI	Biasfield	Weak Specificity	0.932 (0.880-0.980)		Upgrade_claude	MRI	Biasfield	Weak Specificity	0.951 (0.910-0.990)
MRI	Upgrade_claude	MRI	Crop	Weak Specificity	0.862 (0.790-0.920)		Upgrade_claude	MRI	Crop	Weak Specificity	0.901 (0.840-0.950)		Upgrade_claude	MRI	Crop	Weak Specificity	0.911 (0.850-0.960)
MRI	Upgrade_claude	MRI	Motion	Weak Specificity	0.757 (0.670-0.830)		Upgrade_claude	MRI	Motion	Weak Specificity	0.759 (0.670-0.840)		Upgrade_claude	MRI	Motion	Weak Specificity	0.931 (0.880-0.980)
MRI	Upgrade_claude	MRI	Noise	Weak Specificity	0.961 (0.920-0.990)		Upgrade_claude	MRI	Noise	Weak Specificity	0.961 (0.920-0.990)		Upgrade_claude	MRI	Noise	Weak Specificity	1.000 (1.000-1.000)
MRI	Upgrade_claude	MRI	Rotate	Weak Specificity	0.711 (0.620-0.790)		Upgrade_claude	MRI	Rotate	Weak Specificity	0.771 (0.690-0.850)		Upgrade_claude	MRI	Rotate	Weak Specificity	0.860 (0.790-0.930)
MRI	Medgemma	MRI	Biasfield	Weak Accuracy	0.636 (0.570-0.695)		Medgemma	MRI	Biasfield	Weak Accuracy	0.542 (0.500-0.585)		Medgemma	MRI	Biasfield	Weak Accuracy	0.593 (0.540-0.650)
MRI	Medgemma	MRI	Biasfield	Weak Sensitivity	0.521 (0.420-0.610)		Medgemma	MRI	Biasfield	Weak Sensitivity	0.924 (0.870-0.970)		Medgemma	MRI	Biasfield	Weak Sensitivity	0.877 (0.810-0.940)
MRI	Medgemma	MRI	Biasfield	Weak Specificity	0.751 (0.660-0.840)		Medgemma	MRI	Biasfield	Weak Specificity	0.160 (0.100-0.240)		Medgemma	MRI	Biasfield	Weak Specificity	0.308 (0.220-0.400)
MRI	Medgemma	MRI	Crop	Weak Accuracy	0.687 (0.620-0.750)		Medgemma	MRI	Crop	Weak Accuracy	0.615 (0.570-0.660)		Medgemma	MRI	Crop	Weak Accuracy	0.661 (0.610-0.710)
MRI	Medgemma	MRI	Crop	Weak Sensitivity	0.652 (0.560-0.740)		Medgemma	MRI	Crop	Weak Sensitivity	0.960 (0.920-0.990)		Medgemma	MRI	Crop	Weak Sensitivity	0.981 (0.950-1.000)
MRI	Medgemma	MRI	Crop	Weak Specificity	0.722 (0.620-0.810)		Medgemma	MRI	Crop	Weak Specificity	0.270 (0.190-0.360)		Medgemma	MRI	Crop	Weak Specificity	0.340 (0.250-0.430)
MRI	Medgemma	MRI	Motion	Weak Accuracy	0.697 (0.635-0.755)		Medgemma	MRI	Motion	Weak Accuracy	0.685 (0.625-0.740)		Medgemma	MRI	Motion	Weak Accuracy	0.700 (0.650-0.755)
MRI	Medgemma	MRI	Motion	Weak Sensitivity	0.474 (0.370-0.570)		Medgemma	MRI	Motion	Weak Sensitivity	0.929 (0.880-0.970)		Medgemma	MRI	Motion	Weak Sensitivity	0.961 (0.920-0.990)
MRI	Medgemma	MRI	Motion	Weak Specificity	0.920 (0.860-0.970)		Medgemma	MRI	Motion	Weak Specificity	0.440 (0.340-0.550)		Medgemma	MRI	Motion	Weak Specificity	0.439 (0.340-0.530)
MRI	Medgemma	MRI	Noise	Weak Accuracy	0.606 (0.560-0.650)		Medgemma	MRI	Noise	Weak Accuracy	0.615 (0.555-0.675)		Medgemma	MRI	Noise	Weak Accuracy	0.605 (0.540-0.670)
MRI	Medgemma	MRI	Noise	Weak Sensitivity	0.242 (0.160-0.330)		Medgemma	MRI	Noise	Weak Sensitivity	0.780 (0.700-0.860)		Medgemma	MRI	Noise	Weak Sensitivity	0.731 (0.650-0.810)
MRI	Medgemma	MRI	Noise	Weak Specificity	0.970 (0.930-1.000)		Medgemma	MRI	Noise	Weak Specificity	0.450 (0.360-0.550)		Medgemma	MRI	Noise	Weak Specificity	0.479 (0.380-0.570)
MRI	Medgemma	MRI	Rotate	Weak Accuracy	0.712 (0.650-0.775)		Medgemma	MRI	Rotate	Weak Accuracy	0.615 (0.570-0.660)		Medgemma	MRI	Rotate	Weak Accuracy	0.625 (0.570-0.675)
MRI	Medgemma	MRI	Rotate	Weak Sensitivity	0.664 (0.570-0.760)		Medgemma	MRI	Rotate	Weak Sensitivity	0.970 (0.930-1.000)		Medgemma	MRI	Rotate	Weak Sensitivity	0.930 (0.880-0.980)
MRI	Medgemma	MRI	Rotate	Weak Specificity	0.760 (0.670-0.840)		Medgemma	MRI	Rotate	Weak Specificity	0.260 (0.170-0.350)		Medgemma	MRI	Rotate	Weak Specificity	0.319 (0.230-0.410)
OCT	Structured output						Standard						Chain of Thought
OCT	Model	Modality	Experiment	Metric	Value		Model	Modality	Experiment	Metric	Value		Model	Modality	Experiment	Metric	Value
OCT	Claude	OCT	Biasfield	Weak Accuracy	0.565 (0.515-0.610)		Claude	OCT	Biasfield	Weak Accuracy	0.506 (0.460-0.545)		Claude	OCT	Biasfield	Weak Accuracy	0.506 (0.465-0.545)
OCT	Claude	OCT	Crop	Weak Accuracy	0.741 (0.690-0.790)		Claude	OCT	Crop	Weak Accuracy	0.615 (0.555-0.670)		Claude	OCT	Crop	Weak Accuracy	0.590 (0.545-0.635)
OCT	Claude	OCT	Motion	Weak Accuracy	0.570 (0.520-0.620)		Claude	OCT	Motion	Weak Accuracy	0.575 (0.535-0.620)		Claude	OCT	Motion	Weak Accuracy	0.510 (0.475-0.545)
OCT	Claude	OCT	Noise	Weak Accuracy	0.614 (0.565-0.660)		Claude	OCT	Noise	Weak Accuracy	0.574 (0.525-0.620)		Claude	OCT	Noise	Weak Accuracy	0.530 (0.505-0.555)
OCT	Claude	OCT	Rotate	Weak Accuracy	0.745 (0.690-0.795)		Claude	OCT	Rotate	Weak Accuracy	0.570 (0.520-0.620)		Claude	OCT	Rotate	Weak Accuracy	0.575 (0.540-0.610)
OCT	Claude	OCT	Biasfield	Weak Sensitivity	0.201 (0.120-0.280)		Claude	OCT	Biasfield	Weak Sensitivity	0.111 (0.050-0.170)		Claude	OCT	Biasfield	Weak Sensitivity	0.091 (0.040-0.150)
OCT	Claude	OCT	Crop	Weak Sensitivity	0.523 (0.420-0.620)		Claude	OCT	Crop	Weak Sensitivity	0.349 (0.250-0.450)		Claude	OCT	Crop	Weak Sensitivity	0.230 (0.150-0.310)
OCT	Claude	OCT	Motion	Weak Sensitivity	0.229 (0.150-0.310)		Claude	OCT	Motion	Weak Sensitivity	0.190 (0.120-0.270)		Claude	OCT	Motion	Weak Sensitivity	0.088 (0.040-0.150)
OCT	Claude	OCT	Noise	Weak Sensitivity	0.258 (0.170-0.340)		Claude	OCT	Noise	Weak Sensitivity	0.220 (0.140-0.300)		Claude	OCT	Noise	Weak Sensitivity	0.070 (0.020-0.120)
OCT	Claude	OCT	Rotate	Weak Sensitivity	0.549 (0.460-0.650)		Claude	OCT	Rotate	Weak Sensitivity	0.241 (0.160-0.330)		Claude	OCT	Rotate	Weak Sensitivity	0.170 (0.100-0.240)
OCT	Claude	OCT	Biasfield	Weak Specificity	0.930 (0.880-0.970)		Claude	OCT	Biasfield	Weak Specificity	0.901 (0.840-0.950)		Claude	OCT	Biasfield	Weak Specificity	0.920 (0.860-0.970)
OCT	Claude	OCT	Crop	Weak Specificity	0.959 (0.920-0.990)		Claude	OCT	Crop	Weak Specificity	0.880 (0.810-0.940)		Claude	OCT	Crop	Weak Specificity	0.951 (0.910-0.990)
OCT	Claude	OCT	Motion	Weak Specificity	0.910 (0.840-0.960)		Claude	OCT	Motion	Weak Specificity	0.961 (0.920-0.990)		Claude	OCT	Motion	Weak Specificity	0.931 (0.870-0.970)
OCT	Claude	OCT	Noise	Weak Specificity	0.970 (0.930-1.000)		Claude	OCT	Noise	Weak Specificity	0.929 (0.870-0.970)		Claude	OCT	Noise	Weak Specificity	0.990 (0.970-1.000)
OCT	Claude	OCT	Rotate	Weak Specificity	0.940 (0.890-0.980)		Claude	OCT	Rotate	Weak Specificity	0.899 (0.830-0.950)		Claude	OCT	Rotate	Weak Specificity	0.980 (0.950-1.000)
OCT	Clip	OCT	Biasfield	Weak Accuracy	0.625 (0.580-0.675)		Clip	OCT	Biasfield	Weak Accuracy	0.625 (0.580-0.675)		Clip	OCT	Biasfield	Weak Accuracy	0.625 (0.580-0.675)
OCT	Clip	OCT	Crop	Weak Accuracy	0.685 (0.635-0.730)		Clip	OCT	Crop	Weak Accuracy	0.685 (0.635-0.730)		Clip	OCT	Crop	Weak Accuracy	0.685 (0.635-0.730)
OCT	Clip	OCT	Motion	Weak Accuracy	0.560 (0.530-0.595)		Clip	OCT	Motion	Weak Accuracy	0.560 (0.530-0.595)		Clip	OCT	Motion	Weak Accuracy	0.560 (0.530-0.595)
OCT	Clip	OCT	Noise	Weak Accuracy	0.645 (0.600-0.695)		Clip	OCT	Noise	Weak Accuracy	0.645 (0.600-0.695)		Clip	OCT	Noise	Weak Accuracy	0.645 (0.600-0.695)
OCT	Clip	OCT	Rotate	Weak Accuracy	0.606 (0.570-0.645)		Clip	OCT	Rotate	Weak Accuracy	0.606 (0.570-0.645)		Clip	OCT	Rotate	Weak Accuracy	0.606 (0.570-0.645)
OCT	Clip	OCT	Biasfield	Weak Sensitivity	0.280 (0.200-0.380)		Clip	OCT	Biasfield	Weak Sensitivity	0.280 (0.200-0.380)		Clip	OCT	Biasfield	Weak Sensitivity	0.280 (0.200-0.380)
OCT	Clip	OCT	Crop	Weak Sensitivity	0.390 (0.290-0.480)		Clip	OCT	Crop	Weak Sensitivity	0.390 (0.290-0.480)		Clip	OCT	Crop	Weak Sensitivity	0.390 (0.290-0.480)
OCT	Clip	OCT	Motion	Weak Sensitivity	0.120 (0.060-0.190)		Clip	OCT	Motion	Weak Sensitivity	0.120 (0.060-0.190)		Clip	OCT	Motion	Weak Sensitivity	0.120 (0.060-0.190)
OCT	Clip	OCT	Noise	Weak Sensitivity	0.299 (0.210-0.390)		Clip	OCT	Noise	Weak Sensitivity	0.299 (0.210-0.390)		Clip	OCT	Noise	Weak Sensitivity	0.299 (0.210-0.390)
OCT	Clip	OCT	Rotate	Weak Sensitivity	0.212 (0.140-0.290)		Clip	OCT	Rotate	Weak Sensitivity	0.212 (0.140-0.290)		Clip	OCT	Rotate	Weak Sensitivity	0.212 (0.140-0.290)
OCT	Clip	OCT	Biasfield	Weak Specificity	0.970 (0.930-1.000)		Clip	OCT	Biasfield	Weak Specificity	0.970 (0.930-1.000)		Clip	OCT	Biasfield	Weak Specificity	0.970 (0.930-1.000)
OCT	Clip	OCT	Crop	Weak Specificity	0.980 (0.950-1.000)		Clip	OCT	Crop	Weak Specificity	0.980 (0.950-1.000)		Clip	OCT	Crop	Weak Specificity	0.980 (0.950-1.000)
OCT	Clip	OCT	Motion	Weak Specificity	1.000 (1.000-1.000)		Clip	OCT	Motion	Weak Specificity	1.000 (1.000-1.000)		Clip	OCT	Motion	Weak Specificity	1.000 (1.000-1.000)
OCT	Clip	OCT	Noise	Weak Specificity	0.990 (0.970-1.000)		Clip	OCT	Noise	Weak Specificity	0.990 (0.970-1.000)		Clip	OCT	Noise	Weak Specificity	0.990 (0.970-1.000)
OCT	Clip	OCT	Rotate	Weak Specificity	1.000 (1.000-1.000)		Clip	OCT	Rotate	Weak Specificity	1.000 (1.000-1.000)		Clip	OCT	Rotate	Weak Specificity	1.000 (1.000-1.000)
OCT	Gpt	OCT	Biasfield	Weak Accuracy	0.758 (0.700-0.820)		Gpt	OCT	Biasfield	Weak Accuracy	0.755 (0.700-0.810)		Gpt	OCT	Biasfield	Weak Accuracy	0.746 (0.690-0.800)
OCT	Gpt	OCT	Crop	Weak Accuracy	0.779 (0.720-0.835)		Gpt	OCT	Crop	Weak Accuracy	0.811 (0.760-0.860)		Gpt	OCT	Crop	Weak Accuracy	0.792 (0.745-0.840)
OCT	Gpt	OCT	Motion	Weak Accuracy	0.804 (0.745-0.860)		Gpt	OCT	Motion	Weak Accuracy	0.766 (0.705-0.825)		Gpt	OCT	Motion	Weak Accuracy	0.756 (0.695-0.810)
OCT	Gpt	OCT	Noise	Weak Accuracy	0.795 (0.740-0.845)		Gpt	OCT	Noise	Weak Accuracy	0.775 (0.720-0.820)		Gpt	OCT	Noise	Weak Accuracy	0.760 (0.710-0.810)
OCT	Gpt	OCT	Rotate	Weak Accuracy	0.590 (0.540-0.645)		Gpt	OCT	Rotate	Weak Accuracy	0.650 (0.580-0.710)		Gpt	OCT	Rotate	Weak Accuracy	0.710 (0.650-0.770)
OCT	Gpt	OCT	Biasfield	Weak Sensitivity	0.837 (0.760-0.910)		Gpt	OCT	Biasfield	Weak Sensitivity	0.590 (0.490-0.690)		Gpt	OCT	Biasfield	Weak Sensitivity	0.551 (0.460-0.650)
OCT	Gpt	OCT	Crop	Weak Sensitivity	0.759 (0.680-0.830)		Gpt	OCT	Crop	Weak Sensitivity	0.651 (0.560-0.740)		Gpt	OCT	Crop	Weak Sensitivity	0.612 (0.510-0.700)
OCT	Gpt	OCT	Motion	Weak Sensitivity	0.788 (0.710-0.870)		Gpt	OCT	Motion	Weak Sensitivity	0.642 (0.540-0.740)		Gpt	OCT	Motion	Weak Sensitivity	0.591 (0.490-0.690)
OCT	Gpt	OCT	Noise	Weak Sensitivity	0.759 (0.670-0.840)		Gpt	OCT	Noise	Weak Sensitivity	0.590 (0.490-0.680)		Gpt	OCT	Noise	Weak Sensitivity	0.549 (0.460-0.640)
OCT	Gpt	OCT	Rotate	Weak Sensitivity	0.879 (0.820-0.940)		Gpt	OCT	Rotate	Weak Sensitivity	0.660 (0.570-0.750)		Gpt	OCT	Rotate	Weak Sensitivity	0.620 (0.530-0.710)
OCT	Gpt	OCT	Biasfield	Weak Specificity	0.680 (0.590-0.770)		Gpt	OCT	Biasfield	Weak Specificity	0.921 (0.870-0.970)		Gpt	OCT	Biasfield	Weak Specificity	0.940 (0.890-0.980)
OCT	Gpt	OCT	Crop	Weak Specificity	0.800 (0.720-0.870)		Gpt	OCT	Crop	Weak Specificity	0.971 (0.930-1.000)		Gpt	OCT	Crop	Weak Specificity	0.971 (0.930-1.000)
OCT	Gpt	OCT	Motion	Weak Specificity	0.820 (0.740-0.890)		Gpt	OCT	Motion	Weak Specificity	0.891 (0.820-0.950)		Gpt	OCT	Motion	Weak Specificity	0.922 (0.860-0.970)
OCT	Gpt	OCT	Noise	Weak Specificity	0.832 (0.760-0.900)		Gpt	OCT	Noise	Weak Specificity	0.960 (0.920-0.990)		Gpt	OCT	Noise	Weak Specificity	0.970 (0.930-1.000)
OCT	Gpt	OCT	Rotate	Weak Specificity	0.301 (0.220-0.400)		Gpt	OCT	Rotate	Weak Specificity	0.639 (0.540-0.730)		Gpt	OCT	Rotate	Weak Specificity	0.801 (0.720-0.870)
OCT	Llama	OCT	Biasfield	Weak Accuracy	0.500 (0.500-0.500)		Llama	OCT	Biasfield	Weak Accuracy	0.540 (0.480-0.600)		Llama	OCT	Biasfield	Weak Accuracy	0.490 (0.460-0.520)
OCT	Llama	OCT	Crop	Weak Accuracy	0.500 (0.500-0.500)		Llama	OCT	Crop	Weak Accuracy	0.541 (0.485-0.595)		Llama	OCT	Crop	Weak Accuracy	0.490 (0.475-0.500)
OCT	Llama	OCT	Motion	Weak Accuracy	0.500 (0.500-0.500)		Llama	OCT	Motion	Weak Accuracy	0.605 (0.540-0.665)		Llama	OCT	Motion	Weak Accuracy	0.490 (0.465-0.510)
OCT	Llama	OCT	Noise	Weak Accuracy	0.500 (0.500-0.500)		Llama	OCT	Noise	Weak Accuracy	0.525 (0.460-0.585)		Llama	OCT	Noise	Weak Accuracy	0.490 (0.470-0.505)
OCT	Llama	OCT	Rotate	Weak Accuracy	0.500 (0.500-0.500)		Llama	OCT	Rotate	Weak Accuracy	0.476 (0.430-0.515)		Llama	OCT	Rotate	Weak Accuracy	0.475 (0.450-0.495)
OCT	Llama	OCT	Biasfield	Weak Sensitivity	1.000 (1.000-1.000)		Llama	OCT	Biasfield	Weak Sensitivity	0.790 (0.710-0.870)		Llama	OCT	Biasfield	Weak Sensitivity	0.939 (0.890-0.980)
OCT	Llama	OCT	Crop	Weak Sensitivity	1.000 (1.000-1.000)		Llama	OCT	Crop	Weak Sensitivity	0.820 (0.740-0.890)		Llama	OCT	Crop	Weak Sensitivity	0.981 (0.950-1.000)
OCT	Llama	OCT	Motion	Weak Sensitivity	1.000 (1.000-1.000)		Llama	OCT	Motion	Weak Sensitivity	0.772 (0.690-0.850)		Llama	OCT	Motion	Weak Sensitivity	0.961 (0.920-0.990)
OCT	Llama	OCT	Noise	Weak Sensitivity	1.000 (1.000-1.000)		Llama	OCT	Noise	Weak Sensitivity	0.711 (0.620-0.800)		Llama	OCT	Noise	Weak Sensitivity	0.970 (0.930-1.000)
OCT	Llama	OCT	Rotate	Weak Sensitivity	1.000 (1.000-1.000)		Llama	OCT	Rotate	Weak Sensitivity	0.871 (0.810-0.930)		Llama	OCT	Rotate	Weak Sensitivity	0.950 (0.900-0.990)
OCT	Llama	OCT	Biasfield	Weak Specificity	0.000 (0.000-0.000)		Llama	OCT	Biasfield	Weak Specificity	0.290 (0.200-0.390)		Llama	OCT	Biasfield	Weak Specificity	0.040 (0.010-0.080)
OCT	Llama	OCT	Crop	Weak Specificity	0.000 (0.000-0.000)		Llama	OCT	Crop	Weak Specificity	0.262 (0.180-0.350)		Llama	OCT	Crop	Weak Specificity	0.000 (0.000-0.000)
OCT	Llama	OCT	Motion	Weak Specificity	0.000 (0.000-0.000)		Llama	OCT	Motion	Weak Specificity	0.439 (0.350-0.530)		Llama	OCT	Motion	Weak Specificity	0.020 (0.000-0.050)
OCT	Llama	OCT	Noise	Weak Specificity	0.000 (0.000-0.000)		Llama	OCT	Noise	Weak Specificity	0.340 (0.250-0.440)		Llama	OCT	Noise	Weak Specificity	0.010 (0.000-0.030)
OCT	Llama	OCT	Rotate	Weak Specificity	0.000 (0.000-0.000)		Llama	OCT	Rotate	Weak Specificity	0.080 (0.030-0.140)		Llama	OCT	Rotate	Weak Specificity	0.000 (0.000-0.000)
OCT	Upgrade_claude	OCT	Biasfield	Weak Accuracy	0.500 (0.500-0.500)		Upgrade_claude	OCT	Biasfield	Weak Accuracy	0.520 (0.500-0.545)		Upgrade_claude	OCT	Biasfield	Weak Accuracy	0.520 (0.500-0.545)
OCT	Upgrade_claude	OCT	Crop	Weak Accuracy	0.510 (0.500-0.525)		Upgrade_claude	OCT	Crop	Weak Accuracy	0.550 (0.525-0.580)		Upgrade_claude	OCT	Crop	Weak Accuracy	0.566 (0.535-0.600)
OCT	Upgrade_claude	OCT	Motion	Weak Accuracy	0.500 (0.500-0.500)		Upgrade_claude	OCT	Motion	Weak Accuracy	0.550 (0.525-0.580)		Upgrade_claude	OCT	Motion	Weak Accuracy	0.534 (0.510-0.560)
OCT	Upgrade_claude	OCT	Noise	Weak Accuracy	0.500 (0.500-0.500)		Upgrade_claude	OCT	Noise	Weak Accuracy	0.510 (0.500-0.525)		Upgrade_claude	OCT	Noise	Weak Accuracy	0.505 (0.500-0.515)
OCT	Upgrade_claude	OCT	Rotate	Weak Accuracy	0.500 (0.500-0.500)		Upgrade_claude	OCT	Rotate	Weak Accuracy	0.576 (0.545-0.615)		Upgrade_claude	OCT	Rotate	Weak Accuracy	0.530 (0.500-0.560)
OCT	Upgrade_claude	OCT	Biasfield	Weak Sensitivity	0.000 (0.000-0.000)		Upgrade_claude	OCT	Biasfield	Weak Sensitivity	0.050 (0.010-0.090)		Upgrade_claude	OCT	Biasfield	Weak Sensitivity	0.051 (0.020-0.090)
OCT	Upgrade_claude	OCT	Crop	Weak Sensitivity	0.020 (0.000-0.050)		Upgrade_claude	OCT	Crop	Weak Sensitivity	0.100 (0.050-0.160)		Upgrade_claude	OCT	Crop	Weak Sensitivity	0.132 (0.070-0.200)
OCT	Upgrade_claude	OCT	Motion	Weak Sensitivity	0.000 (0.000-0.000)		Upgrade_claude	OCT	Motion	Weak Sensitivity	0.099 (0.050-0.160)		Upgrade_claude	OCT	Motion	Weak Sensitivity	0.068 (0.020-0.120)
OCT	Upgrade_claude	OCT	Noise	Weak Sensitivity	0.000 (0.000-0.000)		Upgrade_claude	OCT	Noise	Weak Sensitivity	0.021 (0.000-0.050)		Upgrade_claude	OCT	Noise	Weak Sensitivity	0.010 (0.000-0.030)
OCT	Upgrade_claude	OCT	Rotate	Weak Sensitivity	0.000 (0.000-0.000)		Upgrade_claude	OCT	Rotate	Weak Sensitivity	0.152 (0.090-0.230)		Upgrade_claude	OCT	Rotate	Weak Sensitivity	0.081 (0.030-0.140)
OCT	Upgrade_claude	OCT	Biasfield	Weak Specificity	1.000 (1.000-1.000)		Upgrade_claude	OCT	Biasfield	Weak Specificity	0.990 (0.970-1.000)		Upgrade_claude	OCT	Biasfield	Weak Specificity	0.990 (0.970-1.000)
OCT	Upgrade_claude	OCT	Crop	Weak Specificity	1.000 (1.000-1.000)		Upgrade_claude	OCT	Crop	Weak Specificity	1.000 (1.000-1.000)		Upgrade_claude	OCT	Crop	Weak Specificity	1.000 (1.000-1.000)
OCT	Upgrade_claude	OCT	Motion	Weak Specificity	1.000 (1.000-1.000)		Upgrade_claude	OCT	Motion	Weak Specificity	1.000 (1.000-1.000)		Upgrade_claude	OCT	Motion	Weak Specificity	1.000 (1.000-1.000)
OCT	Upgrade_claude	OCT	Noise	Weak Specificity	1.000 (1.000-1.000)		Upgrade_claude	OCT	Noise	Weak Specificity	1.000 (1.000-1.000)		Upgrade_claude	OCT	Noise	Weak Specificity	1.000 (1.000-1.000)
OCT	Upgrade_claude	OCT	Rotate	Weak Specificity	1.000 (1.000-1.000)		Upgrade_claude	OCT	Rotate	Weak Specificity	1.000 (1.000-1.000)		Upgrade_claude	OCT	Rotate	Weak Specificity	0.980 (0.950-1.000)
OCT	Medgemma	OCT	Biasfield	Weak Accuracy	0.500 (0.500-0.500)		Medgemma	OCT	Biasfield	Weak Accuracy	0.275 (0.225-0.325)		Medgemma	OCT	Biasfield	Weak Accuracy	0.490 (0.470-0.510)
OCT	Medgemma	OCT	Biasfield	Weak Sensitivity	0.000 (0.000-0.000)		Medgemma	OCT	Biasfield	Weak Sensitivity	0.010 (0.000-0.030)		Medgemma	OCT	Biasfield	Weak Sensitivity	0.010 (0.000-0.030)
OCT	Medgemma	OCT	Biasfield	Weak Specificity	1.000 (1.000-1.000)		Medgemma	OCT	Biasfield	Weak Specificity	0.541 (0.440-0.640)		Medgemma	OCT	Biasfield	Weak Specificity	0.971 (0.940-1.000)
OCT	Medgemma	OCT	Crop	Weak Accuracy	0.500 (0.500-0.500)		Medgemma	OCT	Crop	Weak Accuracy	0.228 (0.180-0.275)		Medgemma	OCT	Crop	Weak Accuracy	0.466 (0.440-0.485)
OCT	Medgemma	OCT	Crop	Weak Sensitivity	0.000 (0.000-0.000)		Medgemma	OCT	Crop	Weak Sensitivity	0.000 (0.000-0.000)		Medgemma	OCT	Crop	Weak Sensitivity	0.000 (0.000-0.000)
OCT	Medgemma	OCT	Crop	Weak Specificity	1.000 (1.000-1.000)		Medgemma	OCT	Crop	Weak Specificity	0.456 (0.360-0.550)		Medgemma	OCT	Crop	Weak Specificity	0.932 (0.880-0.970)
OCT	Medgemma	OCT	Motion	Weak Accuracy	0.500 (0.500-0.500)		Medgemma	OCT	Motion	Weak Accuracy	0.239 (0.190-0.290)		Medgemma	OCT	Motion	Weak Accuracy	0.484 (0.465-0.500)
OCT	Medgemma	OCT	Motion	Weak Sensitivity	0.000 (0.000-0.000)		Medgemma	OCT	Motion	Weak Sensitivity	0.010 (0.000-0.030)		Medgemma	OCT	Motion	Weak Sensitivity	0.000 (0.000-0.000)
OCT	Medgemma	OCT	Motion	Weak Specificity	1.000 (1.000-1.000)		Medgemma	OCT	Motion	Weak Specificity	0.469 (0.370-0.560)		Medgemma	OCT	Motion	Weak Specificity	0.969 (0.930-1.000)
OCT	Medgemma	OCT	Noise	Weak Accuracy	0.500 (0.500-0.500)		Medgemma	OCT	Noise	Weak Accuracy	0.239 (0.190-0.290)		Medgemma	OCT	Noise	Weak Accuracy	0.465 (0.435-0.495)
OCT	Medgemma	OCT	Noise	Weak Sensitivity	0.000 (0.000-0.000)		Medgemma	OCT	Noise	Weak Sensitivity	0.010 (0.000-0.030)		Medgemma	OCT	Noise	Weak Sensitivity	0.021 (0.000-0.050)
OCT	Medgemma	OCT	Noise	Weak Specificity	1.000 (1.000-1.000)		Medgemma	OCT	Noise	Weak Specificity	0.468 (0.370-0.570)		Medgemma	OCT	Noise	Weak Specificity	0.910 (0.850-0.960)
OCT	Medgemma	OCT	Rotate	Weak Accuracy	0.500 (0.500-0.500)		Medgemma	OCT	Rotate	Weak Accuracy	0.445 (0.410-0.475)		Medgemma	OCT	Rotate	Weak Accuracy	0.495 (0.475-0.510)
OCT	Medgemma	OCT	Rotate	Weak Sensitivity	0.000 (0.000-0.000)		Medgemma	OCT	Rotate	Weak Sensitivity	0.010 (0.000-0.030)		Medgemma	OCT	Rotate	Weak Sensitivity	0.010 (0.000-0.030)
OCT	Medgemma	OCT	Rotate	Weak Specificity	1.000 (1.000-1.000)		Medgemma	OCT	Rotate	Weak Specificity	0.880 (0.810-0.940)		Medgemma	OCT	Rotate	Weak Specificity	0.980 (0.950-1.000)
X-ray	Structured output						Standard						Chain of Thought
X-ray	Model	Modality	Experiment	Metric	Value		Model	Modality	Experiment	Metric	Value		Model	Modality	Experiment	Metric	Value
X-ray	Claude	X-RAYS	Biasfield	Weak Accuracy	0.480 (0.410-0.555)		Claude	X-RAYS	Biasfield	Weak Accuracy	0.681 (0.615-0.745)		Claude	X-RAYS	Biasfield	Weak Accuracy	0.681 (0.620-0.740)
X-ray	Claude	X-RAYS	Crop	Weak Accuracy	0.361 (0.295-0.425)		Claude	X-RAYS	Crop	Weak Accuracy	0.641 (0.585-0.695)		Claude	X-RAYS	Crop	Weak Accuracy	0.626 (0.570-0.680)
X-ray	Claude	X-RAYS	Motion	Weak Accuracy	0.222 (0.170-0.275)		Claude	X-RAYS	Motion	Weak Accuracy	0.607 (0.550-0.660)		Claude	X-RAYS	Motion	Weak Accuracy	0.581 (0.535-0.630)
X-ray	Claude	X-RAYS	Noise	Weak Accuracy	0.398 (0.335-0.465)		Claude	X-RAYS	Noise	Weak Accuracy	0.558 (0.495-0.625)		Claude	X-RAYS	Noise	Weak Accuracy	0.518 (0.450-0.585)
X-ray	Claude	X-RAYS	Rotate	Weak Accuracy	0.155 (0.110-0.200)		Claude	X-RAYS	Rotate	Weak Accuracy	0.587 (0.520-0.650)		Claude	X-RAYS	Rotate	Weak Accuracy	0.589 (0.520-0.655)
X-ray	Claude	X-RAYS	Biasfield	Weak Sensitivity	0.461 (0.370-0.560)		Claude	X-RAYS	Biasfield	Weak Sensitivity	0.550 (0.450-0.650)		Claude	X-RAYS	Biasfield	Weak Sensitivity	0.522 (0.430-0.620)
X-ray	Claude	X-RAYS	Crop	Weak Sensitivity	0.200 (0.130-0.280)		Claude	X-RAYS	Crop	Weak Sensitivity	0.422 (0.330-0.510)		Claude	X-RAYS	Crop	Weak Sensitivity	0.351 (0.250-0.450)
X-ray	Claude	X-RAYS	Motion	Weak Sensitivity	0.083 (0.040-0.140)		Claude	X-RAYS	Motion	Weak Sensitivity	0.333 (0.240-0.430)		Claude	X-RAYS	Motion	Weak Sensitivity	0.221 (0.140-0.310)
X-ray	Claude	X-RAYS	Noise	Weak Sensitivity	0.229 (0.150-0.310)		Claude	X-RAYS	Noise	Weak Sensitivity	0.357 (0.270-0.450)		Claude	X-RAYS	Noise	Weak Sensitivity	0.339 (0.240-0.440)
X-ray	Claude	X-RAYS	Rotate	Weak Sensitivity	0.269 (0.190-0.350)		Claude	X-RAYS	Rotate	Weak Sensitivity	0.708 (0.620-0.800)		Claude	X-RAYS	Rotate	Weak Sensitivity	0.539 (0.440-0.640)
X-ray	Claude	X-RAYS	Biasfield	Weak Specificity	0.499 (0.400-0.600)		Claude	X-RAYS	Biasfield	Weak Specificity	0.811 (0.730-0.880)		Claude	X-RAYS	Biasfield	Weak Specificity	0.841 (0.770-0.910)
X-ray	Claude	X-RAYS	Crop	Weak Specificity	0.522 (0.420-0.630)		Claude	X-RAYS	Crop	Weak Specificity	0.860 (0.790-0.920)		Claude	X-RAYS	Crop	Weak Specificity	0.902 (0.850-0.960)
X-ray	Claude	X-RAYS	Motion	Weak Specificity	0.362 (0.270-0.450)		Claude	X-RAYS	Motion	Weak Specificity	0.881 (0.810-0.940)		Claude	X-RAYS	Motion	Weak Specificity	0.941 (0.890-0.980)
X-ray	Claude	X-RAYS	Noise	Weak Specificity	0.568 (0.470-0.670)		Claude	X-RAYS	Noise	Weak Specificity	0.759 (0.670-0.840)		Claude	X-RAYS	Noise	Weak Specificity	0.697 (0.600-0.790)
X-ray	Claude	X-RAYS	Rotate	Weak Specificity	0.040 (0.010-0.080)		Claude	X-RAYS	Rotate	Weak Specificity	0.467 (0.370-0.560)		Claude	X-RAYS	Rotate	Weak Specificity	0.640 (0.550-0.730)
X-ray	Clip	X-RAYS	Biasfield	Weak Accuracy	0.665 (0.620-0.715)		Clip	X-RAYS	Biasfield	Weak Accuracy	0.665 (0.620-0.715)		Clip	X-RAYS	Biasfield	Weak Accuracy	0.665 (0.620-0.715)
X-ray	Clip	X-RAYS	Crop	Weak Accuracy	0.738 (0.680-0.790)		Clip	X-RAYS	Crop	Weak Accuracy	0.738 (0.680-0.790)		Clip	X-RAYS	Crop	Weak Accuracy	0.738 (0.680-0.790)
X-ray	Clip	X-RAYS	Motion	Weak Accuracy	0.674 (0.620-0.725)		Clip	X-RAYS	Motion	Weak Accuracy	0.674 (0.620-0.725)		Clip	X-RAYS	Motion	Weak Accuracy	0.674 (0.620-0.725)
X-ray	Clip	X-RAYS	Noise	Weak Accuracy	0.466 (0.425-0.510)		Clip	X-RAYS	Noise	Weak Accuracy	0.466 (0.425-0.510)		Clip	X-RAYS	Noise	Weak Accuracy	0.466 (0.425-0.510)
X-ray	Clip	X-RAYS	Rotate	Weak Accuracy	0.680 (0.615-0.745)		Clip	X-RAYS	Rotate	Weak Accuracy	0.680 (0.615-0.745)		Clip	X-RAYS	Rotate	Weak Accuracy	0.680 (0.615-0.745)
X-ray	Clip	X-RAYS	Biasfield	Weak Sensitivity	0.350 (0.260-0.440)		Clip	X-RAYS	Biasfield	Weak Sensitivity	0.350 (0.260-0.440)		Clip	X-RAYS	Biasfield	Weak Sensitivity	0.350 (0.260-0.440)
X-ray	Clip	X-RAYS	Crop	Weak Sensitivity	0.547 (0.450-0.640)		Clip	X-RAYS	Crop	Weak Sensitivity	0.547 (0.450-0.640)		Clip	X-RAYS	Crop	Weak Sensitivity	0.547 (0.450-0.640)
X-ray	Clip	X-RAYS	Motion	Weak Sensitivity	0.398 (0.300-0.490)		Clip	X-RAYS	Motion	Weak Sensitivity	0.398 (0.300-0.490)		Clip	X-RAYS	Motion	Weak Sensitivity	0.398 (0.300-0.490)
X-ray	Clip	X-RAYS	Noise	Weak Sensitivity	0.861 (0.790-0.920)		Clip	X-RAYS	Noise	Weak Sensitivity	0.861 (0.790-0.920)		Clip	X-RAYS	Noise	Weak Sensitivity	0.861 (0.790-0.920)
X-ray	Clip	X-RAYS	Rotate	Weak Sensitivity	0.670 (0.570-0.760)		Clip	X-RAYS	Rotate	Weak Sensitivity	0.670 (0.570-0.760)		Clip	X-RAYS	Rotate	Weak Sensitivity	0.670 (0.570-0.760)
X-ray	Clip	X-RAYS	Biasfield	Weak Specificity	0.980 (0.950-1.000)		Clip	X-RAYS	Biasfield	Weak Specificity	0.980 (0.950-1.000)		Clip	X-RAYS	Biasfield	Weak Specificity	0.980 (0.950-1.000)
X-ray	Clip	X-RAYS	Crop	Weak Specificity	0.928 (0.870-0.970)		Clip	X-RAYS	Crop	Weak Specificity	0.928 (0.870-0.970)		Clip	X-RAYS	Crop	Weak Specificity	0.928 (0.870-0.970)
X-ray	Clip	X-RAYS	Motion	Weak Specificity	0.950 (0.910-0.990)		Clip	X-RAYS	Motion	Weak Specificity	0.950 (0.910-0.990)		Clip	X-RAYS	Motion	Weak Specificity	0.950 (0.910-0.990)
X-ray	Clip	X-RAYS	Noise	Weak Specificity	0.071 (0.030-0.130)		Clip	X-RAYS	Noise	Weak Specificity	0.071 (0.030-0.130)		Clip	X-RAYS	Noise	Weak Specificity	0.071 (0.030-0.130)
X-ray	Clip	X-RAYS	Rotate	Weak Specificity	0.690 (0.590-0.780)		Clip	X-RAYS	Rotate	Weak Specificity	0.690 (0.590-0.780)		Clip	X-RAYS	Rotate	Weak Specificity	0.690 (0.590-0.780)
X-ray	Gpt	X-RAYS	Biasfield	Weak Accuracy	0.585 (0.525-0.645)		Gpt	X-RAYS	Biasfield	Weak Accuracy	0.439 (0.375-0.510)		Gpt	X-RAYS	Biasfield	Weak Accuracy	0.260 (0.200-0.325)
X-ray	Gpt	X-RAYS	Crop	Weak Accuracy	0.547 (0.495-0.600)		Gpt	X-RAYS	Crop	Weak Accuracy	0.330 (0.270-0.395)		Gpt	X-RAYS	Crop	Weak Accuracy	0.119 (0.075-0.165)
X-ray	Gpt	X-RAYS	Motion	Weak Accuracy	0.484 (0.430-0.540)		Gpt	X-RAYS	Motion	Weak Accuracy	0.206 (0.145-0.265)		Gpt	X-RAYS	Motion	Weak Accuracy	0.350 (0.285-0.420)
X-ray	Gpt	X-RAYS	Noise	Weak Accuracy	0.595 (0.545-0.645)		Gpt	X-RAYS	Noise	Weak Accuracy	0.438 (0.365-0.505)		Gpt	X-RAYS	Noise	Weak Accuracy	0.125 (0.080-0.170)
X-ray	Gpt	X-RAYS	Rotate	Weak Accuracy	0.505 (0.465-0.545)		Gpt	X-RAYS	Rotate	Weak Accuracy	0.408 (0.345-0.480)		Gpt	X-RAYS	Rotate	Weak Accuracy	0.327 (0.265-0.395)
X-ray	Gpt	X-RAYS	Biasfield	Weak Sensitivity	0.840 (0.760-0.910)		Gpt	X-RAYS	Biasfield	Weak Sensitivity	0.459 (0.360-0.550)		Gpt	X-RAYS	Biasfield	Weak Sensitivity	0.218 (0.140-0.310)
X-ray	Gpt	X-RAYS	Crop	Weak Sensitivity	0.892 (0.820-0.950)		Gpt	X-RAYS	Crop	Weak Sensitivity	0.441 (0.340-0.540)		Gpt	X-RAYS	Crop	Weak Sensitivity	0.128 (0.060-0.200)
X-ray	Gpt	X-RAYS	Motion	Weak Sensitivity	0.809 (0.720-0.880)		Gpt	X-RAYS	Motion	Weak Sensitivity	0.220 (0.140-0.310)		Gpt	X-RAYS	Motion	Weak Sensitivity	0.331 (0.240-0.420)
X-ray	Gpt	X-RAYS	Noise	Weak Sensitivity	0.919 (0.860-0.960)		Gpt	X-RAYS	Noise	Weak Sensitivity	0.388 (0.290-0.500)		Gpt	X-RAYS	Noise	Weak Sensitivity	0.090 (0.040-0.150)
X-ray	Gpt	X-RAYS	Rotate	Weak Sensitivity	0.920 (0.860-0.970)		Gpt	X-RAYS	Rotate	Weak Sensitivity	0.338 (0.250-0.430)		Gpt	X-RAYS	Rotate	Weak Sensitivity	0.262 (0.180-0.350)
X-ray	Gpt	X-RAYS	Biasfield	Weak Specificity	0.330 (0.240-0.430)		Gpt	X-RAYS	Biasfield	Weak Specificity	0.420 (0.320-0.520)		Gpt	X-RAYS	Biasfield	Weak Specificity	0.302 (0.210-0.400)
X-ray	Gpt	X-RAYS	Crop	Weak Specificity	0.201 (0.130-0.290)		Gpt	X-RAYS	Crop	Weak Specificity	0.219 (0.140-0.300)		Gpt	X-RAYS	Crop	Weak Specificity	0.109 (0.050-0.170)
X-ray	Gpt	X-RAYS	Motion	Weak Specificity	0.160 (0.090-0.240)		Gpt	X-RAYS	Motion	Weak Specificity	0.191 (0.120-0.270)		Gpt	X-RAYS	Motion	Weak Specificity	0.370 (0.270-0.470)
X-ray	Gpt	X-RAYS	Noise	Weak Specificity	0.272 (0.180-0.360)		Gpt	X-RAYS	Noise	Weak Specificity	0.487 (0.390-0.590)		Gpt	X-RAYS	Noise	Weak Specificity	0.159 (0.090-0.230)
X-ray	Gpt	X-RAYS	Rotate	Weak Specificity	0.089 (0.030-0.150)		Gpt	X-RAYS	Rotate	Weak Specificity	0.478 (0.380-0.580)		Gpt	X-RAYS	Rotate	Weak Specificity	0.392 (0.300-0.490)
X-ray	Llama	X-RAYS	Biasfield	Weak Accuracy	0.500 (0.500-0.500)		Llama	X-RAYS	Biasfield	Weak Accuracy	0.495 (0.485-0.500)		Llama	X-RAYS	Biasfield	Weak Accuracy	0.415 (0.380-0.450)
X-ray	Llama	X-RAYS	Crop	Weak Accuracy	0.500 (0.500-0.500)		Llama	X-RAYS	Crop	Weak Accuracy	0.475 (0.455-0.495)		Llama	X-RAYS	Crop	Weak Accuracy	0.430 (0.395-0.460)
X-ray	Llama	X-RAYS	Motion	Weak Accuracy	0.500 (0.500-0.500)		Llama	X-RAYS	Motion	Weak Accuracy	0.480 (0.455-0.500)		Llama	X-RAYS	Motion	Weak Accuracy	0.370 (0.330-0.410)
X-ray	Llama	X-RAYS	Noise	Weak Accuracy	0.500 (0.500-0.500)		Llama	X-RAYS	Noise	Weak Accuracy	0.490 (0.475-0.500)		Llama	X-RAYS	Noise	Weak Accuracy	0.435 (0.400-0.465)
X-ray	Llama	X-RAYS	Rotate	Weak Accuracy	0.500 (0.500-0.500)		Llama	X-RAYS	Rotate	Weak Accuracy	0.465 (0.440-0.485)		Llama	X-RAYS	Rotate	Weak Accuracy	0.459 (0.430-0.485)
X-ray	Llama	X-RAYS	Biasfield	Weak Sensitivity	1.000 (1.000-1.000)		Llama	X-RAYS	Biasfield	Weak Sensitivity	0.990 (0.970-1.000)		Llama	X-RAYS	Biasfield	Weak Sensitivity	0.830 (0.760-0.900)
X-ray	Llama	X-RAYS	Crop	Weak Sensitivity	1.000 (1.000-1.000)		Llama	X-RAYS	Crop	Weak Sensitivity	0.950 (0.910-0.990)		Llama	X-RAYS	Crop	Weak Sensitivity	0.860 (0.790-0.920)
X-ray	Llama	X-RAYS	Motion	Weak Sensitivity	1.000 (1.000-1.000)		Llama	X-RAYS	Motion	Weak Sensitivity	0.949 (0.910-0.990)		Llama	X-RAYS	Motion	Weak Sensitivity	0.740 (0.660-0.820)
X-ray	Llama	X-RAYS	Noise	Weak Sensitivity	1.000 (1.000-1.000)		Llama	X-RAYS	Noise	Weak Sensitivity	0.980 (0.950-1.000)		Llama	X-RAYS	Noise	Weak Sensitivity	0.870 (0.800-0.930)
X-ray	Llama	X-RAYS	Rotate	Weak Sensitivity	1.000 (1.000-1.000)		Llama	X-RAYS	Rotate	Weak Sensitivity	0.930 (0.880-0.970)		Llama	X-RAYS	Rotate	Weak Sensitivity	0.918 (0.860-0.970)
X-ray	Llama	X-RAYS	Biasfield	Weak Specificity	0.000 (0.000-0.000)		Llama	X-RAYS	Biasfield	Weak Specificity	0.000 (0.000-0.000)		Llama	X-RAYS	Biasfield	Weak Specificity	0.000 (0.000-0.000)
X-ray	Llama	X-RAYS	Crop	Weak Specificity	0.000 (0.000-0.000)		Llama	X-RAYS	Crop	Weak Specificity	0.000 (0.000-0.000)		Llama	X-RAYS	Crop	Weak Specificity	0.000 (0.000-0.000)
X-ray	Llama	X-RAYS	Motion	Weak Specificity	0.000 (0.000-0.000)		Llama	X-RAYS	Motion	Weak Specificity	0.010 (0.000-0.030)		Llama	X-RAYS	Motion	Weak Specificity	0.000 (0.000-0.000)
X-ray	Llama	X-RAYS	Noise	Weak Specificity	0.000 (0.000-0.000)		Llama	X-RAYS	Noise	Weak Specificity	0.000 (0.000-0.000)		Llama	X-RAYS	Noise	Weak Specificity	0.000 (0.000-0.000)
X-ray	Llama	X-RAYS	Rotate	Weak Specificity	0.000 (0.000-0.000)		Llama	X-RAYS	Rotate	Weak Specificity	0.000 (0.000-0.000)		Llama	X-RAYS	Rotate	Weak Specificity	0.000 (0.000-0.000)
X-ray	Upgrade_claude	X-RAYS	Biasfield	Weak Accuracy	0.654 (0.595-0.710)		Upgrade_claude	X-RAYS	Biasfield	Weak Accuracy	0.700 (0.640-0.765)		Upgrade_claude	X-RAYS	Biasfield	Weak Accuracy	0.661 (0.595-0.720)
X-ray	Upgrade_claude	X-RAYS	Crop	Weak Accuracy	0.650 (0.600-0.705)		Upgrade_claude	X-RAYS	Crop	Weak Accuracy	0.676 (0.610-0.740)		Upgrade_claude	X-RAYS	Crop	Weak Accuracy	0.701 (0.640-0.765)
X-ray	Upgrade_claude	X-RAYS	Motion	Weak Accuracy	0.525 (0.490-0.565)		Upgrade_claude	X-RAYS	Motion	Weak Accuracy	0.644 (0.585-0.705)		Upgrade_claude	X-RAYS	Motion	Weak Accuracy	0.565 (0.525-0.605)
X-ray	Upgrade_claude	X-RAYS	Noise	Weak Accuracy	0.560 (0.505-0.615)		Upgrade_claude	X-RAYS	Noise	Weak Accuracy	0.509 (0.440-0.580)		Upgrade_claude	X-RAYS	Noise	Weak Accuracy	0.529 (0.455-0.595)
X-ray	Upgrade_claude	X-RAYS	Rotate	Weak Accuracy	0.519 (0.455-0.585)		Upgrade_claude	X-RAYS	Rotate	Weak Accuracy	0.505 (0.470-0.540)		Upgrade_claude	X-RAYS	Rotate	Weak Accuracy	0.466 (0.425-0.505)
X-ray	Upgrade_claude	X-RAYS	Biasfield	Weak Sensitivity	0.438 (0.340-0.530)		Upgrade_claude	X-RAYS	Biasfield	Weak Sensitivity	0.651 (0.560-0.740)		Upgrade_claude	X-RAYS	Biasfield	Weak Sensitivity	0.539 (0.440-0.630)
X-ray	Upgrade_claude	X-RAYS	Crop	Weak Sensitivity	0.390 (0.300-0.490)		Upgrade_claude	X-RAYS	Crop	Weak Sensitivity	0.551 (0.450-0.650)		Upgrade_claude	X-RAYS	Crop	Weak Sensitivity	0.551 (0.450-0.650)
X-ray	Upgrade_claude	X-RAYS	Motion	Weak Sensitivity	0.090 (0.040-0.150)		Upgrade_claude	X-RAYS	Motion	Weak Sensitivity	0.378 (0.290-0.480)		Upgrade_claude	X-RAYS	Motion	Weak Sensitivity	0.179 (0.110-0.260)
X-ray	Upgrade_claude	X-RAYS	Noise	Weak Sensitivity	0.260 (0.180-0.340)		Upgrade_claude	X-RAYS	Noise	Weak Sensitivity	0.600 (0.500-0.700)		Upgrade_claude	X-RAYS	Noise	Weak Sensitivity	0.500 (0.400-0.600)
X-ray	Upgrade_claude	X-RAYS	Rotate	Weak Sensitivity	0.709 (0.620-0.800)		Upgrade_claude	X-RAYS	Rotate	Weak Sensitivity	0.930 (0.870-0.980)		Upgrade_claude	X-RAYS	Rotate	Weak Sensitivity	0.863 (0.790-0.930)
X-ray	Upgrade_claude	X-RAYS	Biasfield	Weak Specificity	0.871 (0.800-0.930)		Upgrade_claude	X-RAYS	Biasfield	Weak Specificity	0.750 (0.650-0.830)		Upgrade_claude	X-RAYS	Biasfield	Weak Specificity	0.783 (0.700-0.860)
X-ray	Upgrade_claude	X-RAYS	Crop	Weak Specificity	0.910 (0.850-0.960)		Upgrade_claude	X-RAYS	Crop	Weak Specificity	0.801 (0.720-0.880)		Upgrade_claude	X-RAYS	Crop	Weak Specificity	0.851 (0.780-0.920)
X-ray	Upgrade_claude	X-RAYS	Motion	Weak Specificity	0.959 (0.920-0.990)		Upgrade_claude	X-RAYS	Motion	Weak Specificity	0.909 (0.850-0.960)		Upgrade_claude	X-RAYS	Motion	Weak Specificity	0.950 (0.910-0.990)
X-ray	Upgrade_claude	X-RAYS	Noise	Weak Specificity	0.859 (0.790-0.930)		Upgrade_claude	X-RAYS	Noise	Weak Specificity	0.419 (0.320-0.510)		Upgrade_claude	X-RAYS	Noise	Weak Specificity	0.557 (0.460-0.650)
X-ray	Upgrade_claude	X-RAYS	Rotate	Weak Specificity	0.330 (0.240-0.420)		Upgrade_claude	X-RAYS	Rotate	Weak Specificity	0.080 (0.030-0.140)		Upgrade_claude	X-RAYS	Rotate	Weak Specificity	0.069 (0.030-0.120)
X-ray	Medgemma	MRI	Biasfield	Weak Accuracy	0.593 (0.540-0.650)		Medgemma	X-RAYS	Biasfield	Weak Accuracy	0.540 (0.485-0.595)		Medgemma	X-RAYS	Biasfield	Weak Accuracy	0.620 (0.575-0.670)
X-ray	Medgemma	MRI	Biasfield	Weak Sensitivity	0.877 (0.810-0.940)		Medgemma	X-RAYS	Biasfield	Weak Sensitivity	0.260 (0.180-0.350)		Medgemma	X-RAYS	Biasfield	Weak Sensitivity	0.269 (0.190-0.360)
X-ray	Medgemma	MRI	Biasfield	Weak Specificity	0.308 (0.220-0.400)		Medgemma	X-RAYS	Biasfield	Weak Specificity	0.819 (0.740-0.890)		Medgemma	X-RAYS	Biasfield	Weak Specificity	0.970 (0.930-1.000)
X-ray	Medgemma	MRI	Crop	Weak Accuracy	0.661 (0.610-0.710)		Medgemma	X-RAYS	Crop	Weak Accuracy	0.575 (0.530-0.620)		Medgemma	X-RAYS	Crop	Weak Accuracy	0.640 (0.595-0.685)
X-ray	Medgemma	MRI	Crop	Weak Sensitivity	0.981 (0.950-1.000)		Medgemma	X-RAYS	Crop	Weak Sensitivity	0.210 (0.140-0.290)		Medgemma	X-RAYS	Crop	Weak Sensitivity	0.301 (0.210-0.390)
X-ray	Medgemma	MRI	Crop	Weak Specificity	0.340 (0.250-0.430)		Medgemma	X-RAYS	Crop	Weak Specificity	0.940 (0.890-0.980)		Medgemma	X-RAYS	Crop	Weak Specificity	0.980 (0.950-1.000)
X-ray	Medgemma	MRI	Motion	Weak Accuracy	0.700 (0.650-0.755)		Medgemma	X-RAYS	Motion	Weak Accuracy	0.489 (0.455-0.525)		Medgemma	X-RAYS	Motion	Weak Accuracy	0.530 (0.505-0.560)
X-ray	Medgemma	MRI	Motion	Weak Sensitivity	0.961 (0.920-0.990)		Medgemma	X-RAYS	Motion	Weak Sensitivity	0.059 (0.020-0.110)		Medgemma	X-RAYS	Motion	Weak Sensitivity	0.080 (0.030-0.130)
X-ray	Medgemma	MRI	Motion	Weak Specificity	0.439 (0.340-0.530)		Medgemma	X-RAYS	Motion	Weak Specificity	0.919 (0.860-0.970)		Medgemma	X-RAYS	Motion	Weak Specificity	0.981 (0.950-1.000)
X-ray	Medgemma	MRI	Noise	Weak Accuracy	0.605 (0.540-0.670)		Medgemma	X-RAYS	Noise	Weak Accuracy	0.423 (0.385-0.460)		Medgemma	X-RAYS	Noise	Weak Accuracy	0.455 (0.425-0.485)
X-ray	Medgemma	MRI	Noise	Weak Sensitivity	0.731 (0.650-0.810)		Medgemma	X-RAYS	Noise	Weak Sensitivity	0.010 (0.000-0.030)		Medgemma	X-RAYS	Noise	Weak Sensitivity	0.010 (0.000-0.030)
X-ray	Medgemma	MRI	Noise	Weak Specificity	0.479 (0.380-0.570)		Medgemma	X-RAYS	Noise	Weak Specificity	0.837 (0.760-0.910)		Medgemma	X-RAYS	Noise	Weak Specificity	0.901 (0.840-0.950)
X-ray	Medgemma	MRI	Rotate	Weak Accuracy	0.625 (0.570-0.675)		Medgemma	X-RAYS	Rotate	Weak Accuracy	0.524 (0.480-0.565)		Medgemma	X-RAYS	Rotate	Weak Accuracy	0.559 (0.525-0.595)
X-ray	Medgemma	MRI	Rotate	Weak Sensitivity	0.930 (0.880-0.980)		Medgemma	X-RAYS	Rotate	Weak Sensitivity	0.128 (0.070-0.190)		Medgemma	X-RAYS	Rotate	Weak Sensitivity	0.139 (0.070-0.210)
X-ray	Medgemma	MRI	Rotate	Weak Specificity	0.319 (0.230-0.410)		Medgemma	X-RAYS	Rotate	Weak Specificity	0.919 (0.860-0.970)		Medgemma	X-RAYS	Rotate	Weak Specificity	0.979 (0.950-1.000)

## Sheet: Supplementary Data 6
Name	Column1	Column2	Column3	Column4	Column5	Column6	Column7	Column8	Column9	Column10	Column11	Column12	Column13	Column14	Column15	Column16	Column17
MRI	Structured output						Standard						Chain of Thought
MRI	Model	Modality	Experiment	Metric	Value		Model	Modality	Experiment	Metric	Value		Model	Modality	Experiment	Metric	Value
MRI	Claude	MRI	Baseline	Baseline Accuracy	0.690 (0.620-0.750)		Claude	MRI	Baseline	Baseline Accuracy	0.634 (0.585-0.685)		Claude	MRI	Baseline	Baseline Accuracy	0.635 (0.590-0.685)
MRI	Claude	MRI	Baseline	Baseline Sensitivity	0.557 (0.460-0.650)		Claude	MRI	Baseline	Baseline Sensitivity	0.318 (0.230-0.410)		Claude	MRI	Baseline	Baseline Sensitivity	0.320 (0.230-0.410)
MRI	Claude	MRI	Baseline	Baseline Specificity	0.823 (0.740-0.890)		Claude	MRI	Baseline	Baseline Specificity	0.949 (0.900-0.990)		Claude	MRI	Baseline	Baseline Specificity	0.950 (0.900-0.990)
MRI	Clip	MRI	Baseline	Baseline Accuracy	0.770 (0.720-0.820)		Clip	MRI	Baseline	Baseline Accuracy	0.770 (0.720-0.820)		Clip	MRI	Baseline	Baseline Accuracy	0.770 (0.720-0.820)
MRI	Clip	MRI	Baseline	Baseline Sensitivity	0.950 (0.910-0.990)		Clip	MRI	Baseline	Baseline Sensitivity	0.950 (0.910-0.990)		Clip	MRI	Baseline	Baseline Sensitivity	0.950 (0.910-0.990)
MRI	Clip	MRI	Baseline	Baseline Specificity	0.590 (0.500-0.680)		Clip	MRI	Baseline	Baseline Specificity	0.590 (0.500-0.680)		Clip	MRI	Baseline	Baseline Specificity	0.590 (0.500-0.680)
MRI	Gpt	MRI	Baseline	Baseline Accuracy	0.610 (0.565-0.655)		Gpt	MRI	Baseline	Baseline Accuracy	0.710 (0.645-0.770)		Gpt	MRI	Baseline	Baseline Accuracy	0.605 (0.550-0.660)
MRI	Gpt	MRI	Baseline	Baseline Sensitivity	0.980 (0.950-1.000)		Gpt	MRI	Baseline	Baseline Sensitivity	0.810 (0.730-0.880)		Gpt	MRI	Baseline	Baseline Sensitivity	0.871 (0.800-0.930)
MRI	Gpt	MRI	Baseline	Baseline Specificity	0.239 (0.160-0.320)		Gpt	MRI	Baseline	Baseline Specificity	0.610 (0.510-0.700)		Gpt	MRI	Baseline	Baseline Specificity	0.339 (0.250-0.430)
MRI	Llama	MRI	Baseline	Baseline Accuracy	0.500 (0.500-0.500)		Llama	MRI	Baseline	Baseline Accuracy	0.521 (0.495-0.550)		Llama	MRI	Baseline	Baseline Accuracy	0.480 (0.455-0.500)
MRI	Llama	MRI	Baseline	Baseline Sensitivity	1.000 (1.000-1.000)		Llama	MRI	Baseline	Baseline Sensitivity	0.980 (0.950-1.000)		Llama	MRI	Baseline	Baseline Sensitivity	0.950 (0.900-0.990)
MRI	Llama	MRI	Baseline	Baseline Specificity	0.000 (0.000-0.000)		Llama	MRI	Baseline	Baseline Specificity	0.061 (0.020-0.110)		Llama	MRI	Baseline	Baseline Specificity	0.010 (0.000-0.030)
MRI	Upgrade_claude	MRI	Baseline	Baseline Accuracy	0.634 (0.580-0.690)		Upgrade_claude	MRI	Baseline	Baseline Accuracy	0.653 (0.600-0.710)		Upgrade_claude	MRI	Baseline	Baseline Accuracy	0.619 (0.565-0.675)
MRI	Upgrade_claude	MRI	Baseline	Baseline Sensitivity	0.388 (0.290-0.480)		Upgrade_claude	MRI	Baseline	Baseline Sensitivity	0.387 (0.290-0.490)		Upgrade_claude	MRI	Baseline	Baseline Sensitivity	0.307 (0.220-0.410)
MRI	Upgrade_claude	MRI	Baseline	Baseline Specificity	0.881 (0.820-0.940)		Upgrade_claude	MRI	Baseline	Baseline Specificity	0.920 (0.860-0.970)		Upgrade_claude	MRI	Baseline	Baseline Specificity	0.930 (0.880-0.970)
MRI	Medgemma	MRI	Baseline	Baseline Accuracy	0.666 (0.600-0.730)		Medgemma	MRI	Baseline	Baseline Accuracy	0.580 (0.535-0.621)		Medgemma	MRI	Baseline	Baseline Accuracy	0.626 (0.575-0.680)
MRI	Medgemma	MRI	Baseline	Baseline Sensitivity	0.581 (0.490-0.680)		Medgemma	MRI	Baseline	Baseline Sensitivity	0.969 (0.929-1.000)		Medgemma	MRI	Baseline	Baseline Sensitivity	0.941 (0.890-0.980)
MRI	Medgemma	MRI	Baseline	Baseline Specificity	0.751 (0.660-0.830)		Medgemma	MRI	Baseline	Baseline Specificity	0.190 (0.111-0.263)		Medgemma	MRI	Baseline	Baseline Specificity	0.312 (0.220-0.400)
OCT	Structured output						Standard						Chain of Thought
OCT	Model	Modality	Experiment	Metric	Value		Model	Modality	Experiment	Metric	Value		Model	Modality	Experiment	Metric	Value
OCT	Claude	OCT	Baseline	Baseline Accuracy	0.728 (0.680-0.780)		Claude	OCT	Baseline	Baseline Accuracy	0.659 (0.605-0.720)		Claude	OCT	Baseline	Baseline Accuracy	0.584 (0.545-0.625)
OCT	Claude	OCT	Baseline	Baseline Sensitivity	0.486 (0.390-0.580)		Claude	OCT	Baseline	Baseline Sensitivity	0.409 (0.310-0.510)		Claude	OCT	Baseline	Baseline Sensitivity	0.178 (0.110-0.260)
OCT	Claude	OCT	Baseline	Baseline Specificity	0.970 (0.930-1.000)		Claude	OCT	Baseline	Baseline Specificity	0.910 (0.850-0.960)		Claude	OCT	Baseline	Baseline Specificity	0.990 (0.970-1.000)
OCT	Clip	OCT	Baseline	Baseline Accuracy	0.679 (0.630-0.730)		Clip	OCT	Baseline	Baseline Accuracy	0.679 (0.630-0.730)		Clip	OCT	Baseline	Baseline Accuracy	0.679 (0.630-0.730)
OCT	Clip	OCT	Baseline	Baseline Sensitivity	0.368 (0.280-0.460)		Clip	OCT	Baseline	Baseline Sensitivity	0.368 (0.280-0.460)		Clip	OCT	Baseline	Baseline Sensitivity	0.368 (0.280-0.460)
OCT	Clip	OCT	Baseline	Baseline Specificity	0.990 (0.970-1.000)		Clip	OCT	Baseline	Baseline Specificity	0.990 (0.970-1.000)		Clip	OCT	Baseline	Baseline Specificity	0.990 (0.970-1.000)
OCT	Gpt	OCT	Baseline	Baseline Accuracy	0.769 (0.715-0.825)		Gpt	OCT	Baseline	Baseline Accuracy	0.778 (0.720-0.830)		Gpt	OCT	Baseline	Baseline Accuracy	0.798 (0.750-0.845)
OCT	Gpt	OCT	Baseline	Baseline Sensitivity	0.838 (0.760-0.900)		Gpt	OCT	Baseline	Baseline Sensitivity	0.656 (0.560-0.740)		Gpt	OCT	Baseline	Baseline Sensitivity	0.626 (0.530-0.720)
OCT	Gpt	OCT	Baseline	Baseline Specificity	0.701 (0.610-0.790)		Gpt	OCT	Baseline	Baseline Specificity	0.900 (0.840-0.960)		Gpt	OCT	Baseline	Baseline Specificity	0.970 (0.930-1.000)
OCT	Llama	OCT	Baseline	Baseline Accuracy	0.500 (0.500-0.500)		Llama	OCT	Baseline	Baseline Accuracy	0.580 (0.525-0.635)		Llama	OCT	Baseline	Baseline Accuracy	0.510 (0.495-0.530)
OCT	Llama	OCT	Baseline	Baseline Sensitivity	1.000 (1.000-1.000)		Llama	OCT	Baseline	Baseline Sensitivity	0.880 (0.810-0.940)		Llama	OCT	Baseline	Baseline Sensitivity	0.990 (0.970-1.000)
OCT	Llama	OCT	Baseline	Baseline Specificity	0.000 (0.000-0.000)		Llama	OCT	Baseline	Baseline Specificity	0.280 (0.190-0.370)		Llama	OCT	Baseline	Baseline Specificity	0.031 (0.000-0.070)
OCT	Upgrade_claude	OCT	Baseline	Baseline Accuracy	0.505 (0.500-0.515)		Upgrade_claude	OCT	Baseline	Baseline Accuracy	0.559 (0.530-0.595)		Upgrade_claude	OCT	Baseline	Baseline Accuracy	0.540 (0.515-0.565)
OCT	Upgrade_claude	OCT	Baseline	Baseline Sensitivity	0.010 (0.000-0.030)		Upgrade_claude	OCT	Baseline	Baseline Sensitivity	0.119 (0.060-0.190)		Upgrade_claude	OCT	Baseline	Baseline Sensitivity	0.080 (0.030-0.130)
OCT	Upgrade_claude	OCT	Baseline	Baseline Specificity	1.000 (1.000-1.000)		Upgrade_claude	OCT	Baseline	Baseline Specificity	1.000 (1.000-1.000)		Upgrade_claude	OCT	Baseline	Baseline Specificity	1.000 (1.000-1.000)
OCT	Medgemma	OCT	Baseline	Baseline Accuracy	0.500 (0.500-0.500)		Medgemma	OCT	Baseline	Baseline Accuracy	0.355 (0.305-0.400)		Medgemma	OCT	Baseline	Baseline Accuracy	0.465 (0.435-0.490)
OCT	Medgemma	OCT	Baseline	Baseline Sensitivity	0.000 (0.000-0.000)		Medgemma	OCT	Baseline	Baseline Sensitivity	0.040 (0.010-0.080)		Medgemma	OCT	Baseline	Baseline Sensitivity	0.010 (0.000-0.030)
OCT	Medgemma	OCT	Baseline	Baseline Specificity	1.000 (1.000-1.000)		Medgemma	OCT	Baseline	Baseline Specificity	0.670 (0.580-0.760)		Medgemma	OCT	Baseline	Baseline Specificity	0.919 (0.860-0.970)
X-ray	Structured output						Standard						Chain of Thought
X-ray	Model	Modality	Experiment	Metric	Value		Model	Modality	Experiment	Metric	Value		Model	Modality	Experiment	Metric	Value
X-ray	Claude	X-RAYS	Baseline	Baseline Accuracy	0.589 (0.540-0.640)		Claude	X-RAYS	Baseline	Baseline Accuracy	0.600 (0.550-0.650)		Claude	X-RAYS	Baseline	Baseline Accuracy	0.584 (0.540-0.630)
X-ray	Claude	X-RAYS	Baseline	Baseline Sensitivity	0.238 (0.150-0.320)		Claude	X-RAYS	Baseline	Baseline Sensitivity	0.258 (0.180-0.350)		Claude	X-RAYS	Baseline	Baseline Sensitivity	0.217 (0.140-0.310)
X-ray	Claude	X-RAYS	Baseline	Baseline Specificity	0.940 (0.880-0.980)		Claude	X-RAYS	Baseline	Baseline Specificity	0.941 (0.890-0.980)		Claude	X-RAYS	Baseline	Baseline Specificity	0.951 (0.900-0.990)
X-ray	Clip	X-RAYS	Baseline	Baseline Accuracy	0.760 (0.710-0.805)		Clip	X-RAYS	Baseline	Baseline Accuracy	0.760 (0.710-0.805)		Clip	X-RAYS	Baseline	Baseline Accuracy	0.760 (0.710-0.805)
X-ray	Clip	X-RAYS	Baseline	Baseline Sensitivity	0.550 (0.460-0.640)		Clip	X-RAYS	Baseline	Baseline Sensitivity	0.550 (0.460-0.640)		Clip	X-RAYS	Baseline	Baseline Sensitivity	0.550 (0.460-0.640)
X-ray	Clip	X-RAYS	Baseline	Baseline Specificity	0.969 (0.930-1.000)		Clip	X-RAYS	Baseline	Baseline Specificity	0.969 (0.930-1.000)		Clip	X-RAYS	Baseline	Baseline Specificity	0.969 (0.930-1.000)
X-ray	Gpt	X-RAYS	Baseline	Baseline Accuracy	0.514 (0.455-0.575)		Gpt	X-RAYS	Baseline	Baseline Accuracy	0.490 (0.420-0.555)		Gpt	X-RAYS	Baseline	Baseline Accuracy	0.150 (0.100-0.200)
X-ray	Gpt	X-RAYS	Baseline	Baseline Sensitivity	0.750 (0.660-0.830)		Gpt	X-RAYS	Baseline	Baseline Sensitivity	0.551 (0.450-0.640)		Gpt	X-RAYS	Baseline	Baseline Sensitivity	0.151 (0.090-0.220)
X-ray	Gpt	X-RAYS	Baseline	Baseline Specificity	0.278 (0.200-0.370)		Gpt	X-RAYS	Baseline	Baseline Specificity	0.429 (0.330-0.520)		Gpt	X-RAYS	Baseline	Baseline Specificity	0.148 (0.080-0.220)
X-ray	Llama	X-RAYS	Baseline	Baseline Accuracy	0.500 (0.500-0.500)		Llama	X-RAYS	Baseline	Baseline Accuracy	0.465 (0.440-0.485)		Llama	X-RAYS	Baseline	Baseline Accuracy	0.369 (0.325-0.410)
X-ray	Llama	X-RAYS	Baseline	Baseline Sensitivity	1.000 (1.000-1.000)		Llama	X-RAYS	Baseline	Baseline Sensitivity	0.931 (0.880-0.970)		Llama	X-RAYS	Baseline	Baseline Sensitivity	0.738 (0.650-0.820)
X-ray	Llama	X-RAYS	Baseline	Baseline Specificity	0.000 (0.000-0.000)		Llama	X-RAYS	Baseline	Baseline Specificity	0.000 (0.000-0.000)		Llama	X-RAYS	Baseline	Baseline Specificity	0.000 (0.000-0.000)
X-ray	Upgrade_claude	X-RAYS	Baseline	Baseline Accuracy	0.638 (0.585-0.690)		Upgrade_claude	X-RAYS	Baseline	Baseline Accuracy	0.638 (0.590-0.690)		Upgrade_claude	X-RAYS	Baseline	Baseline Accuracy	0.668 (0.610-0.725)
X-ray	Upgrade_claude	X-RAYS	Baseline	Baseline Sensitivity	0.337 (0.250-0.430)		Upgrade_claude	X-RAYS	Baseline	Baseline Sensitivity	0.316 (0.230-0.420)		Upgrade_claude	X-RAYS	Baseline	Baseline Sensitivity	0.428 (0.330-0.530)
X-ray	Upgrade_claude	X-RAYS	Baseline	Baseline Specificity	0.939 (0.890-0.980)		Upgrade_claude	X-RAYS	Baseline	Baseline Specificity	0.960 (0.920-0.990)		Upgrade_claude	X-RAYS	Baseline	Baseline Specificity	0.909 (0.850-0.960)
X-ray	Medgemma	X-RAYS	Baseline	Baseline Accuracy	0.669 (0.625-0.715)		Medgemma	X-RAYS	Baseline	Baseline Accuracy	0.670 (0.615-0.725)		Medgemma	X-RAYS	Baseline	Baseline Accuracy	0.689 (0.640-0.735)
X-ray	Medgemma	X-RAYS	Baseline	Baseline Sensitivity	0.339 (0.250-0.430)		Medgemma	X-RAYS	Baseline	Baseline Sensitivity	0.391 (0.300-0.480)		Medgemma	X-RAYS	Baseline	Baseline Sensitivity	0.389 (0.290-0.480)
X-ray	Medgemma	X-RAYS	Baseline	Baseline Specificity	1.000 (1.000-1.000)		Medgemma	X-RAYS	Baseline	Baseline Specificity	0.950 (0.900-0.990)		Medgemma	X-RAYS	Baseline	Baseline Specificity	0.990 (0.970-1.000)

## Sheet: Supplementary Data 5
Column1	Column2	Column3
Structured output prompt for all models except Llama
MRI	OCT	X-ray
How can we identify the features of glioma, meningioma and pituitary in a brain MRI scan slice of a person? Imagine you are an educator tasked with helping a student identify the features of a brain MRI scan slice and whether or not the image shows signs of these brain tumours as described by those features. As an educator, choosing between "brain tumour" and "normal". You'll lose marks if you do…	How can we identify the features of choroidal neovascularization, Diabetic macular oedema and early AMD in an Optical Coherence Tomography image of a person? Imagine you are an educator tasked with helping a student identify the features of an OCT image and whether or not the image shows signs of these retinal diseases as described by those features. As an educator, choosing between "retinal dise…	How can we identify the features of COVID, bacterial pneumonia and viral pneumonia in a chest X-rays image of a person? Imagine you are an educator tasked with helping a student identify the features of an X-rays image and whether or not the image shows signs of these lung diseases as described by those features. As an educator, choosing between "lung diseases" and "normal". You'll lose marks if …
Structured output prompt for Llama
MRI	OCT	X-ray
As an educator tasked with helping a student identify glioma, meningioma, or pituitary tumours in a brain MRI slice: if any features match, say 'brain tumor'; if none, say 'normal'. Provide no extra comments or conversation!	As an educator tasked with helping a student identify choroidal neovascularization, Diabetic macular oedema and early AMD in an Optical Coherence Tomography image: if any features match, say 'retinal diseases'; if none, say 'normal'. Provide no extra comments or conversation!	As an educator tasked with helping a student identify COVID, bacterial pneumonia and viral pneumonia in a chest X-rays image: if any features match, say 'lung diseases'; if none, say 'normal'. Provide no extra comments or conversation!
Standard output
MRI	OCT	X-ray
How can we identify the features of glioma, meningioma and pituitary in a brain MRI scan slice of a person? Imagine you are an educator tasked with helping a student identify the features of a brain MRI scan slice and whether or not the image shows signs of these brain tumours as described by those features. As an educator, conclude your answer in - "brain tumour" or "normal". You'll lose marks i…	How can we identify the features of choroidal neovascularization, Diabetic macular oedema and early AMD in an Optical Coherence Tomography image of a person? Imagine you are an educator tasked with helping a student identify the features of an OCT image and whether or not the image shows signs of these retinal diseases as described by those features. As an educator, conclude your answer in – "ret…	How can we identify the features of COVID, bacterial pneumonia and viral pneumonia in a chest X-rays image of a person? Imagine you are an educator tasked with helping a student identify the features of an X-rays image and whether or not the image shows signs of these lung diseases as described by those features. As an educator, conclude your answer in - "lung diseases" or "normal". You'll lose m…
CoT prompt
MRI	OCT	X-ray
How can we identify the features of glioma, meningioma and pituitary in a brain MRI scan slice of a person? Imagine you are an educator tasked with helping a student identify the features of a brain MRI scan slice and whether or not the image shows signs of these brain tumours as described by those features. As an educator, conclude your answer in - "brain tumour" or "normal". Describe your reaso…	How can we identify the features of choroidal neovascularization, Diabetic macular oedema and early AMD in an Optical Coherence Tomography image of a person? Imagine you are an educator tasked with helping a student identify the features of an OCT image and whether or not the image shows signs of these retinal diseases as described by those features. As an educator, conclude your answer in – "ret…	How can we identify the features of COVID, bacterial pneumonia and viral pneumonia in a chest X-rays image of a person? Imagine you are an educator tasked with helping a student identify the features of an X-rays image and whether or not the image shows signs of these lung diseases as described by those features. As an educator, conclude your answer in - "lung diseases" or "normal". Describe your…

## Sheet: Supplementary Data 4
Name	Column1	Column2	Column3	Column4	Column5	Column6	Column7	Column8	Column9	Column10	Column11	Column12	Column13	Column14	Column15	Column16	Column17	Column18	Column19	Column20	Column21	Column22	Column23	Column24	Column25	Column26	Column27	Column28	Column29	Column30	Column31	Column32	Column33	Column34	Column35	Column36	Column37	Column38	Column39	Column40	Column41	Column42	Column43	Column44	Column45	Column46	Column47	Column48	Column49
MRI	Structured output
MRI	claude_MRI_baseline_all_predictions				claude_MRI_BiasField_all_predictions				claude_MRI_Crop_all_predictions				claude_MRI_Motion_all_predictions				claude_MRI_Noise_all_predictions				claude_MRI_Rotate_all_predictions				gpt_MRI_baseline_all_predictions				gpt_MRI_BiasField_all_predictions				gpt_MRI_Crop_all_predictions				gpt_MRI_Motion_all_predictions				gpt_MRI_Noise_all_predictions				gpt_MRI_Rotate_all_predictions				llama_MRI_baseline_all_predictions
MRI	Image Name	Ground Truth	Prediction	Decision	Image Name	Ground Truth	Prediction	Decision	Image Name	Ground Truth	Prediction	Decision	Image Name	Ground Truth	Prediction	Decision	Image Name	Ground Truth	Prediction	Decision	Image Name	Ground Truth	Prediction	Decision	Image Name	Ground Truth	Prediction	Decision	Image Name	Ground Truth	Prediction	Decision	Image Name	Ground Truth	Prediction	Decision	Image Name	Ground Truth	Prediction	Decision	Image Name	Ground Truth	Prediction	Decision	Image Name	Ground Truth	Prediction	Decision	Image Name
MRI	Tr-no_0015.jpg	normal	Normal	0	Tr-no_0168_BiasField_strong.png	normal	Normal	0	Tr-no_0159_Crop_strong.png	normal	Based on the limited information visible in this single MRI brain slice image, I cannot confidently determine if there are definitive signs of a brain tumor or if the scan appears normal. As an educator, I would need to review multiple MRI sequences and slices, along with clinical information, to properly assess for potential tumors. Without that complete data, it would be inappropriate and poten…	3	Tr-no_0115_Motion_strong.png	normal	Based solely on this low-resolution, blurry grayscale image, it would be inappropriate and potentially misleading to attempt any medical diagnosis or classification regarding brain tumors or normal brain structure. The image quality is insufficient for identifying specific anatomical features or potential abnormalities. As an educator, I would explain that proper tumor identification requires hig…	2	Tr-no_0154_Noise_strong.png	normal	Based solely on this single, low-resolution coronal MRI image slice, I cannot responsibly make a definitive diagnosis about the presence or absence of brain tumors. The image quality is insufficient for a proper clinical assessment. As an educator, I would emphasize to students the importance of having multiple high-quality images from different planes, along with clinical context and expert radi…	2	Tr-no_0093_Rotate_strong.png	normal	Brain tumor	1	Tr-no_0015.jpg	normal	Normal.	0	Tr-no_0168_BiasField_strong.png	normal	Normal	0	Tr-no_0094_Crop_strong.png	normal	I'm unable to determine the presence of a brain tumor from the image.	3	Tr-no_0115_Motion_strong.png	normal	I'm sorry, I can't determine the presence of a brain tumor from this image.	3	Tr-no_0154_Noise_strong.png	normal	brain tumor	1	Tr-no_0093_Rotate_strong.png	normal	Brain tumor	1	Tr-pi_0063.jpg
MRI	Tr-no_0149.jpg	normal	Normal	0	Tr-no_0111_BiasField_strong.png	normal	Based on the MRI image provided, I cannot definitively diagnose a brain tumor or declare the scan normal without a more comprehensive analysis and clinical context. As an educator, I would emphasize to students that responsible medical image interpretation requires careful examination by trained professionals, considering multiple views and the patient's full clinical picture. A single MRI slice …	3	Tr-no_0164_Crop_strong.png	normal	Brain tumor	1	Tr-no_0015_Motion_strong.png	normal	Based solely on this single MRI image slice, I cannot responsibly diagnose the presence or absence of specific brain tumors. As an educator, I would emphasize that proper diagnosis requires a comprehensive analysis of multiple MRI sequences and slices by qualified medical professionals, along with clinical correlation. A single image is insufficient to make any definitive determination about brai…	3	Tr-no_0053_Noise_strong.png	normal	Based solely on this single, low-resolution grayscale image, I cannot responsibly make a definitive diagnosis about the presence or absence of specific brain tumors. The image quality is insufficient for identifying subtle features associated with gliomas, meningiomas, or pituitary tumors. A proper medical diagnosis would require multiple high-quality MRI sequences reviewed by a qualified radiolo…	2	Tr-no_0177_Rotate_strong.png	normal	Based on my analysis of this MRI image, I would classify this as:	0	Tr-no_0149.jpg	normal	Brain tumor	1	Tr-no_0111_BiasField_strong.png	normal	brain tumor	1	Tr-no_0135_Crop_strong.png	normal	I'm sorry, I can't determine the presence of a brain tumor from the image.	3	Tr-no_0015_Motion_strong.png	normal	I'm sorry, I can't determine the presence of a brain tumor from this image.	3	Tr-no_0053_Noise_strong.png	normal	I'm sorry, I can't determine the presence of a brain tumor from this image.	3	Tr-no_0177_Rotate_strong.png	normal	normal	0
MRI	Tr-no_0175.jpg	normal	Normal	0	Tr-no_0030_BiasField_strong.png	normal	Brain tumor	1	Tr-no_0051_Crop_strong.png	normal	Normal	0	Tr-no_0073_Motion_strong.png	normal	Based on the provided image, which appears to be a low-quality or blurred MRI scan of a brain, it is not possible to reliably identify specific features or make a definitive diagnosis. The image quality is insufficient for accurate assessment. As an educator, I would not encourage making a determination from this image alone, as doing so could lead to incorrect conclusions. Proper tumor diagnosis…	2	Tr-no_0094_Noise_strong.png	normal	Based solely on this single, low-quality grayscale image which appears to be a brain MRI slice, I cannot responsibly or accurately diagnose the presence or absence of specific brain tumors. Proper medical diagnosis requires multiple high-quality images, clinical context, and expert radiological interpretation. As an educator, I would emphasize the importance of not attempting to make medical asse…	2					Tr-no_0175.jpg	normal	I'm sorry, I can't determine the presence of a brain tumor from this image.	3	Tr-no_0030_BiasField_strong.png	normal	brain tumor	1	Tr-no_0209_Crop_strong.png	normal	I'm sorry, I can't determine the presence of a brain tumor from this image.	3	Tr-no_0073_Motion_strong.png	normal	I'm sorry, I can't determine the presence of a brain tumor from this image.	3	Tr-no_0094_Noise_strong.png	normal	brain tumor	1	Tr-no_0111_Rotate_strong.png	normal	Normal	0
MRI	Tr-no_0174.jpg	normal	Normal	0	Tr-no_0049_BiasField_strong.png	normal	Based on the MRI image provided, I cannot definitively diagnose the presence or absence of a brain tumor from this single slice alone. As an educator, I would emphasize that proper diagnosis requires a comprehensive analysis of multiple MRI sequences and views by qualified medical professionals, along with clinical correlation. A single image is insufficient to make a conclusive determination abo…	3	Tr-no_0075_Crop_strong.png	normal	Normal	0	Tr-no_0110_Motion_strong.png	normal	Based on the limited information visible in this single, low-resolution MRI slice, I cannot responsibly make a definitive diagnosis. As an educator, I would emphasize to students that proper tumor identification requires analysis of multiple high-quality images by qualified medical professionals, along with clinical context. A single image is insufficient for diagnosis. I would encourage students…	2	Tr-no_0072_Noise_strong.png	normal	Based solely on this single, low-resolution grayscale image that appears to be a side view outline of a head, it would be inappropriate and potentially misleading for me to attempt to diagnose the presence or absence of specific brain tumors. A proper medical diagnosis requires high-quality, multi-slice MRI images reviewed by qualified radiologists and physicians, along with other clinical inform…	2			Normal		Tr-no_0174.jpg	normal	Normal	0	Tr-no_0049_BiasField_strong.png	normal	brain tumor	1	Tr-no_0172_Crop_strong.png	normal	I'm unable to determine the presence of a brain tumor from this image.	3	Tr-no_0110_Motion_strong.png	normal	I'm sorry, I can't determine the presence of a brain tumor from this image.	3	Tr-no_0072_Noise_strong.png	normal	Brain tumor	1	Tr-no_0039_Rotate_strong.png	normal	Normal	0
MRI	Tr-no_0148.jpg	normal	Based on the MRI image provided, my assessment as an educator is:	0	Tr-no_0129_BiasField_strong.png	normal	Based solely on this single MRI image slice, I cannot responsibly diagnose the presence or absence of specific brain tumors. As an educator, I would emphasize that proper diagnosis requires a comprehensive analysis of multiple MRI sequences and slices by qualified medical professionals, along with clinical correlation. This sagittal brain MRI appears to show normal anatomical structures, but a si…	3	Tr-no_0094_Crop_strong.png	normal	Normal	0	Tr-no_0209_Motion_strong.png	normal	Based on the limited information visible in this single, low-resolution MRI slice, I cannot confidently determine if there are definitive signs of a brain tumor or if the scan appears normal. As an educator, I would emphasize that proper diagnosis requires analysis of multiple high-quality images by qualified medical professionals, along with clinical context. Without those, it would be inappropr…	2	Tr-no_0175_Noise_strong.png	normal	I apologize, but I cannot responsibly provide a medical diagnosis or assessment based solely on this image. The image appears to be a very low quality, grainy scan that does not contain sufficient detail to make any reliable determinations about brain structures or potential abnormalities. Proper diagnosis of conditions like brain tumors requires high-resolution medical imaging reviewed by qualif…	2					Tr-no_0148.jpg	normal	Normal	0	Tr-no_0129_BiasField_strong.png	normal	brain tumor	1	Tr-no_0019_Crop_strong.png	normal	brain tumor	1	Tr-no_0209_Motion_strong.png	normal	I'm sorry, I can't determine the presence of a brain tumor from this image.	3	Tr-no_0175_Noise_strong.png	normal	brain tumor	1	Tr-no_0046_Rotate_strong.png	normal	Brain tumor.	1
MRI					Tr-no_0071_BiasField_strong.png	normal	Based on the MRI image provided, my assessment as an educator is:	0	Tr-no_0135_Crop_strong.png	normal	Based on the limited information visible in this single CT scan slice, I cannot confidently determine if there are definitive signs of a brain tumor present. The image shows a cross-section of brain tissue, but without multiple views or contrast enhancement, it's not possible to reliably identify or rule out tumor features from this single image alone. As an educator focused on accuracy, I would …	3	Tr-no_0176_Motion_strong.png	normal	Based solely on this single MRI image slice, I cannot responsibly make a definitive diagnosis of "brain tumor" or "normal". As an educator, I would emphasize that proper diagnosis requires comprehensive analysis of multiple MRI sequences and slices by qualified medical professionals, along with clinical correlation. A single image is insufficient to reliably identify or rule out complex condition…	3	Tr-no_0017_Noise_strong.png	normal	Based on the limited information visible in this single, low-resolution MRI brain slice image, I cannot confidently determine the presence or absence of specific tumor types. The image quality is insufficient to reliably identify subtle features that would indicate glioma, meningioma, pituitary tumors, or definitively rule them out. Without additional views, sequences, and clinical information, i…	2			As an educator, I've provided the concise one-word assessment you requested. However, I want to emphasize that definitive diagnosis should only be made by qualified medical professionals reviewing complete medical information, not from a single image alone.		Tr-no_0014.jpg	normal	Normal	0	Tr-no_0071_BiasField_strong.png	normal	Brain tumor.	1	Tr-no_0063_Crop_strong.png	normal	I'm sorry, I can't determine the status of the image.	3	Tr-no_0176_Motion_strong.png	normal	Normal	0	Tr-no_0017_Noise_strong.png	normal	Brain tumor	1	Tr-no_0172_Rotate_strong.png	normal	Brain tumor.	1	Tr-gl_0013.jpg
MRI			Normal						Tr-no_0209_Crop_strong.png	normal	Based on the limited information visible in this single, low-resolution MRI brain slice image, I cannot confidently determine if there are definitive signs of a brain tumor or if the scan appears normal. As an educator, I would need to review multiple high-quality MRI sequences and slices, along with clinical information, to properly assess for potential tumors. Without that complete data, it wou…	2	Tr-no_0092_Motion_strong.png	normal	Brain tumor	1	Tr-no_0110_Noise_strong.png	normal	Based on the provided MRI image, I cannot definitively diagnose the presence or absence of specific brain tumors. As an educator, I would emphasize that proper diagnosis requires a full set of high-quality MRI images evaluated by a qualified radiologist or neurologist. This single, low-resolution slice does not provide enough information to make a reliable assessment about the presence of glioma,…	0	Tr-no_0111_Rotate_strong.png	normal	Normal	0	Tr-no_0028.jpg	normal	Normal	0	Tr-no_0074_BiasField_strong.png	normal	brain tumor	1	Tr-no_0111_Crop_strong.png	normal	Brain tumor	1	Tr-no_0092_Motion_strong.png	normal	I'm sorry, I can't determine the features from this image.	3	Tr-no_0110_Noise_strong.png	normal	brain tumor	1	Tr-no_0072_Rotate_strong.png	normal	Normal	0
MRI	Tr-no_0014.jpg	normal	Based on the MRI image provided, my assessment as an educator is:	0			Normal		Tr-no_0172_Crop_strong.png	normal	Normal	0	Tr-no_0042_Motion_strong.png	normal	Based solely on this single, low-resolution MRI image slice, I cannot responsibly make a definitive diagnosis of "brain tumor" or "normal". Proper tumor identification requires multiple high-quality MRI sequences, full patient history, and expert radiological assessment. As an educator, I would emphasize the importance of comprehensive evaluation by qualified medical professionals rather than att…	2					Tr-no_0039_Rotate_strong.png	normal	Normal	0	Tr-no_0200.jpg	normal	Brain tumor.	1	Tr-no_0088_BiasField_strong.png	normal	brain tumor	1	Tr-no_0116_Crop_strong.png	normal	Brain tumor	1	Tr-no_0042_Motion_strong.png	normal	Normal	0	Tr-no_0058_Noise_strong.png	normal	Brain tumor	1	Tr-no_0014_Rotate_strong.png	normal	Brain tumor	1
MRI					Tr-no_0074_BiasField_strong.png	normal	Brain tumor	1	Tr-no_0019_Crop_strong.png	normal	Based on the limited view and quality of this single MRI image slice, I cannot make a definitive assessment about the presence or absence of specific brain tumors. A proper medical diagnosis would require a full set of high-quality MRI images reviewed by a qualified radiologist or neurologist. As an educator, I should not attempt to diagnose medical conditions from limited information. The approp…	2	Tr-no_0010_Motion_strong.png	normal	Based solely on this single, low-resolution MRI image slice, I cannot responsibly diagnose the presence or absence of specific brain tumors. As an educator, I would emphasize that proper diagnosis requires multiple high-quality images, clinical context, and expert radiological interpretation. A single image is insufficient for determining "brain tumor" or "normal" with any confidence. I would adv…	2			Normal		Tr-no_0046_Rotate_strong.png	normal	Brain tumor	1	Tr-no_0176.jpg	normal	I'm sorry, I can't determine the presence of a brain tumor from the image.	3	Tr-no_0191_BiasField_strong.png	normal	Brain tumor	1	Tr-no_0059_Crop_strong.png	normal	I'm unable to determine the presence of a brain tumor from the image.	3	Tr-no_0010_Motion_strong.png	normal	I'm sorry, I can't determine the presence of a brain tumor from this image.	3	Tr-no_0066_Noise_strong.png	normal	I'm sorry, I can't determine the presence of a brain tumor from this image.	3	Tr-no_0092_Rotate_strong.png	normal	Normal	0
MRI			Normal		Tr-no_0088_BiasField_strong.png	normal	Brain tumor	1	Tr-no_0063_Crop_strong.png	normal	Based solely on the limited information visible in this single MRI slice image, I cannot confidently determine if there are definitive signs of a brain tumor or if this represents normal anatomy. As an educator, I would need to review multiple MRI sequences and slices, along with clinical information, to make an accurate assessment. Without that complete picture, it would be inappropriate and pot…	3	Tr-no_0124_Motion_strong.png	normal	I apologize, but I cannot and should not attempt to diagnose medical conditions from this image. The image provided is a blurry, low-resolution grayscale picture that does not appear to be a proper medical brain MRI scan. As an educator, I would explain that accurate diagnosis requires clear, high-quality medical imaging reviewed by qualified radiologists and physicians. It would be irresponsible…	2	Tr-no_0058_Noise_strong.png	normal	Based on the limited information visible in this single, low-resolution MRI slice image, I cannot responsibly make a definitive diagnosis. As an educator, I would emphasize to students that proper tumor identification requires analysis of multiple high-quality MRI sequences by qualified medical professionals, not assessment of a single grainy image. Encouraging premature or unqualified diagnoses …	2	Tr-no_0172_Rotate_strong.png	normal	Brain tumor	1	Tr-no_0177.jpg	normal	I'm unable to determine the presence of a brain tumor from the image.	3	Tr-no_0126_BiasField_strong.png	normal	brain tumor	1	Tr-no_0151_Crop_strong.png	normal	Normal	0	Tr-no_0124_Motion_strong.png	normal	Brain tumor	1	Tr-no_0080_Noise_strong.png	normal	I'm unable to determine the presence of a brain tumor from this image.	3	Tr-no_0176_Rotate_strong.png	normal	Brain tumor	1
MRI	Tr-no_0028.jpg	normal	Normal	0	Tr-no_0191_BiasField_strong.png	normal	Normal	0	Tr-no_0111_Crop_strong.png	normal	Based on the limited information visible in this single MRI brain slice image, I cannot confidently determine if there are definitive signs of a brain tumor or if the scan appears normal. As an educator, I would need to review multiple MRI sequences and slices, along with clinical information, to properly assess for potential tumors. Without that complete data, it would be inappropriate and poten…	3	Tr-no_0142_Motion_strong.png	normal	Brain tumor	1	Tr-no_0066_Noise_strong.png	normal	Based on the limited information visible in this grainy, low-resolution image that appears to be a cross-sectional view of a brain, I cannot responsibly make a definitive medical assessment or diagnosis. As an educator, I would emphasize to students that proper tumor identification requires high-quality, multi-sequence MRI images evaluated by qualified medical professionals. Without such clinical…	2	Tr-no_0072_Rotate_strong.png	normal	Brain tumor	1	Tr-no_0188.jpg	normal	I'm sorry, I can't determine the presence of a brain tumor from this image.	3	Tr-no_0209_BiasField_strong.png	normal	I'm sorry, I can't determine the presence of a brain tumor from this image.	3	Tr-no_0148_Crop_strong.png	normal	Brain tumor	1	Tr-no_0142_Motion_strong.png	normal	Brain tumor	1	Tr-no_0200_Noise_strong.png	normal	brain tumor	1	Tr-no_0042_Rotate_strong.png	normal	Brain tumor.	1	Tr-pi_0064.jpg
MRI	Tr-no_0200.jpg	normal	Brain tumor	1	Tr-no_0126_BiasField_strong.png	normal	Based on my analysis of this MRI image, I would classify this as:	0	Tr-no_0116_Crop_strong.png	normal	Normal	0	Tr-no_0076_Motion_strong.png	normal	Brain tumor	1	Tr-no_0080_Noise_strong.png	normal	This image does not appear to be a brain MRI scan slice. It shows a simple oval shape on a grainy background, which is not representative of brain anatomy or pathology. Without an actual medical brain imaging scan to analyze, I cannot provide a meaningful assessment regarding brain tumors or normal brain structure. As an educator, I would explain that proper evaluation requires authentic medical …	2	Tr-no_0014_Rotate_strong.png	normal	Based on the MRI image provided, my assessment as an educator is:	1	Tr-no_0201.jpg	normal	Normal	0	Tr-no_0167_BiasField_strong.png	normal	Normal	0	Tr-no_0175_Crop_strong.png	normal	I'm sorry, I can't determine the presence of a brain tumor from the image.	3	Tr-no_0076_Motion_strong.png	normal	Brain tumor	1	Tr-no_0022_Noise_strong.png	normal	I'm sorry, I can't determine the presence of a brain tumor from this image.	3	Tr-no_0209_Rotate_strong.png	normal	Brain tumor	1
MRI	Tr-no_0176.jpg	normal	Brain tumor	1					Tr-no_0059_Crop_strong.png	normal	Normal	0	Tr-no_0046_Motion_strong.png	normal	I apologize, but I cannot and should not attempt to diagnose medical conditions from this image. The image provided is a low-resolution, grayscale circular shape that does not contain sufficient detail to make any medical assessment. Proper diagnosis of brain tumors or other neurological conditions requires high-quality medical imaging reviewed by qualified healthcare professionals. As an educato…	2	Tr-no_0200_Noise_strong.png	normal	Based on the limited quality and detail of the provided MRI image, I cannot make a definitive assessment or diagnosis. As an educator, I would explain that proper tumor identification requires high-resolution images, multiple views, and expert radiological interpretation. Without those, it would be inappropriate and potentially harmful to label an image as showing a tumor or being normal. I would…	2					Tr-no_0017.jpg	normal	brain tumor	1	Tr-no_0046_BiasField_strong.png	normal	I'm sorry, I can't help with that.	3	Tr-no_0201_Crop_strong.png	normal	Normal	0	Tr-no_0046_Motion_strong.png	normal	Normal	0	Tr-no_0198_Noise_strong.png	normal	I'm sorry, I can't determine the presence of a brain tumor from this image.	3	Tr-no_0110_Rotate_strong.png	normal	brain tumor	1
MRI	Tr-no_0177.jpg	normal	Normal	0			Normal		Tr-no_0151_Crop_strong.png	normal	Normal	0	Tr-no_0172_Motion_strong.png	normal	I apologize, but I cannot and should not attempt to diagnose medical conditions or identify specific features of brain tumors from this image. The image provided is of very low quality and does not appear to be a proper medical MRI scan. As an educator, I would advise that only qualified medical professionals should interpret actual brain MRI scans to assess for potential tumors or other conditio…	2	Tr-no_0022_Noise_strong.png	normal	I apologize, but I cannot and should not attempt to diagnose medical conditions or identify potential tumors from this image. As an educator, the responsible approach is to explain that proper diagnosis requires a full set of high-quality medical images evaluated by qualified radiologists and physicians. A single, low-resolution grayscale image is not sufficient for any medical assessment. The ap…	2			Brain tumor		Tr-no_0013.jpg	normal	Normal	0	Tr-no_0015_BiasField_strong.png	normal	brain tumor	1	Tr-no_0093_Crop_strong.png	normal	Brain tumor	1	Tr-no_0172_Motion_strong.png	normal	I'm sorry, I can't determine the features from this image.	3	Tr-no_0144_Noise_strong.png	normal	I'm sorry, I can't determine the features from this image.	3	Tr-no_0142_Rotate_strong.png	normal	Brain tumor	1
MRI	Tr-no_0188.jpg	normal	Based on the MRI image provided, which shows a sagittal (side) view of the brain without any obvious abnormal masses or lesions visible, my assessment as an educator would be:	0					Tr-no_0148_Crop_strong.png	normal	Normal	0	Tr-no_0014_Motion_strong.png	normal	Based on the MRI image provided, my assessment as an educator is:	1	Tr-no_0198_Noise_strong.png	normal	Based solely on the image provided, which appears to be a very low quality or degraded MRI brain scan, it is not possible to reliably identify specific features or make a definitive diagnosis. The image quality is insufficient for proper medical assessment. As an educator focused on accuracy, I cannot ethically label this particular image as showing signs of a brain tumor or being normal without …	2					Tr-no_0198.jpg	normal	I'm sorry, I can't determine the diagnosis from the image.	3	Tr-no_0054_BiasField_strong.png	normal	brain tumor	1	Tr-no_0072_Crop_strong.png	normal	I'm sorry, I can't determine the presence of a brain tumor from the image.	3	Tr-no_0014_Motion_strong.png	normal	Brain tumor	1	Tr-no_0062_Noise_strong.png	normal	I'm sorry, I can't determine the presence of a brain tumor from this image.	3	Tr-no_0076_Rotate_strong.png	normal	Brain tumor	1
MRI							As an educator, I've provided the concise one-word assessment you requested. However, I want to emphasize that definitive diagnosis should only be made by qualified medical professionals reviewing complete medical information, not from a single image alone.		Tr-no_0175_Crop_strong.png	normal	Based on the provided MRI image, I would assess this as:	1					Tr-no_0144_Noise_strong.png	normal	Based solely on the image provided, which appears to be a very low quality or heavily degraded MRI brain scan slice, it would be inappropriate and potentially misleading to attempt a diagnosis or classification of "brain tumor" or "normal". The image quality is insufficient to reliably identify any anatomical structures or potential abnormalities. In a real clinical scenario, a proper high-resolu…	2			This conclusion is based on visible abnormalities in the brain structure that are consistent with features often associated with brain tumors. However, a definitive diagnosis would require expert radiological review and potentially additional imaging or tests.		Tr-no_0167.jpg	normal	Normal	0	Tr-no_0175_BiasField_strong.png	normal	brain tumor	1	Tr-no_0100_Crop_strong.png	normal	Brain tumor.	1	Tr-no_0072_Motion_strong.png	normal	I'm sorry, I can't determine the presence of a brain tumor from this image.	3	Tr-no_0084_Noise_strong.png	normal	Brain tumor.	1	Tr-no_0010_Rotate_strong.png	normal	brain tumor	1	Tr-gl_0018.jpg
MRI			Normal		Tr-no_0209_BiasField_strong.png	normal	Based on the limited information visible in this single MRI slice of the neck/lower head region, I cannot confidently determine the presence or absence of brain tumors like glioma, meningioma or pituitary tumors. A proper diagnosis would require multiple high-quality brain MRI sequences and expert radiological assessment. As an educator, I should not speculate or provide a diagnosis from this sin…	3							Brain tumor		Tr-no_0062_Noise_strong.png	normal	This image does not contain a clear, diagnostic-quality brain MRI scan. It appears to be a noisy, grayscale image with no discernible anatomical features. Without a proper medical imaging scan, it's not possible to reliably assess for the presence of brain tumors or normal brain structures. I cannot provide a meaningful "brain tumor" or "normal" assessment based on this image.	2	Tr-no_0092_Rotate_strong.png	normal	Based on the MRI image provided, my assessment as an educator is:	0	Tr-no_0172.jpg	normal	Brain tumor	1	Tr-no_0186_BiasField_strong.png	normal	brain tumor	1	Tr-no_0124_Crop_strong.png	normal	Brain tumor	1	Tr-no_0111_Motion_strong.png	normal	Normal	0	Tr-no_0165_Noise_strong.png	normal	Normal	0	Tr-no_0124_Rotate_strong.png	normal	Brain tumor.	1
MRI	Tr-no_0201.jpg	normal	Normal	0	Tr-no_0167_BiasField_strong.png	normal	Brain tumor	1			Brain tumor						Tr-no_0084_Noise_strong.png	normal	Based solely on this single, low-resolution MRI image slice, I cannot responsibly make a definitive diagnosis of "brain tumor" or "normal." The image quality is insufficient for proper clinical assessment. As an educator, I would emphasize that accurate diagnosis requires multiple high-quality MRI sequences, a complete patient history, and expert radiological interpretation. Making determinations…	2					Tr-no_0166.jpg	normal	Brain tumor	1	Tr-no_0148_BiasField_strong.png	normal	Brain tumor.	1	Tr-no_0119_Crop_strong.png	normal	I'm sorry, I can't determine the status of the brain MRI from the image.	3	Tr-no_0177_Motion_strong.png	normal	I'm sorry, I can't determine the presence of a brain tumor from this image.	3	Tr-no_0039_Noise_strong.png	normal	Brain tumor.	1	Tr-no_0115_Rotate_strong.png	normal	Brain tumor	1
MRI	Tr-no_0017.jpg	normal	Normal	0	Tr-no_0046_BiasField_strong.png	normal	Based on the MRI image provided, my assessment as an educator is:	1							I've given this concise answer as requested, focusing solely on evaluating the image for potential signs of the specified brain tumors without additional commentary.		Tr-no_0165_Noise_strong.png	normal	Based solely on this single grainy MRI image slice, I cannot responsibly diagnose the presence or absence of specific brain tumors. As an educator, I would emphasize that proper diagnosis requires multiple high-quality images, clinical context, and expert radiological interpretation. Making determinations from limited information could be harmful. The ethical approach is to avoid speculation and …	2			Normal		Tr-no_0010.jpg	normal	I'm sorry, I can't determine the presence of a brain tumor from this image.	3	Tr-no_0010_BiasField_strong.png	normal	brain tumor	1	Tr-no_0056_Crop_strong.png	normal	Brain tumor	1	Tr-no_0093_Motion_strong.png	normal	I'm sorry, I can't determine the presence of a brain tumor from this image.	3	Tr-no_0100_Noise_strong.png	normal	Brain tumor	1	Tr-no_0073_Rotate_strong.png	normal	Normal	0
MRI	Tr-no_0013.jpg	normal	Based on the MRI image provided, my assessment as an educator is:	0							As an educator, I've made this determination based on the visible abnormal mass and surrounding edema apparent in the brain tissue on this MRI slice. However, I want to emphasize that a definitive diagnosis should only be made by qualified medical professionals after thorough examination of the full set of imaging studies and clinical information.		Tr-no_0072_Motion_strong.png	normal	I apologize, but I cannot provide a medical diagnosis or assessment based on this image. The image shown is a blurry, low-quality grayscale image that does not appear to be a clear or diagnostic-quality brain MRI scan. Without a proper, high-resolution medical imaging study reviewed by qualified medical professionals, it would be inappropriate and potentially dangerous to attempt to identify spec…	2	Tr-no_0039_Noise_strong.png	normal	Based on the limited information visible in this grainy, low-resolution brain MRI image, I cannot confidently identify specific features that would definitively indicate the presence of glioma, meningioma, pituitary tumors, or any other brain abnormalities. Without clearer imaging and multiple views, it would be inappropriate and potentially misleading for me to make a diagnosis. For proper tumor…	2	Tr-no_0176_Rotate_strong.png	normal	Brain tumor	1	Tr-no_0164.jpg	normal	normal	0	Tr-no_0028_BiasField_strong.png	normal	Normal	0	Tr-no_0084_Crop_strong.png	normal	I'm unable to determine the presence of a brain tumor from the image.	3	Tr-no_0039_Motion_strong.png	normal	I'm sorry, I can't determine the presence of a brain tumor from this image.	3	Tr-no_0090_Noise_strong.png	normal	Brain tumor	1	Tr-no_0015_Rotate_strong.png	normal	brain tumor	1
MRI							Brain tumor		Tr-no_0201_Crop_strong.png	normal	Normal	0	Tr-no_0111_Motion_strong.png	normal	Based on the limited information provided by this single MRI slice, I cannot make a definitive diagnosis. As an educator, I would emphasize to students that proper tumor identification requires analysis of multiple MRI sequences, full patient history, and expert radiological assessment. A single image is insufficient for determining "brain tumor" or "normal" with confidence. I would encourage stu…	3	Tr-no_0100_Noise_strong.png	normal	Based on the limited information visible in this single, low-resolution MRI brain slice image, I cannot responsibly make a definitive diagnosis. As an educator, I would emphasize to students that proper tumor identification requires multiple high-quality images, clinical context, and expert radiological assessment. A single image is insufficient for diagnosis. I would encourage students to focus …	2	Tr-no_0042_Rotate_strong.png	normal	Brain tumor	1	Tr-no_0158.jpg	normal	I'm sorry, I can't determine the presence of a brain tumor from this image.	3	Tr-no_0051_BiasField_strong.png	normal	I'm sorry, I can't determine the presence of a brain tumor from this image.	3	Tr-no_0022_Crop_strong.png	normal	Brain tumor	1	Tr-no_0117_Motion_strong.png	normal	I'm sorry, I can't determine the presence of a brain tumor from this image.	3	Tr-no_0076_Noise_strong.png	normal	brain tumor	1	Tr-no_0175_Rotate_strong.png	normal	brain tumor	1	Tr-pi_0065.jpg
MRI			Normal						Tr-no_0093_Crop_strong.png	normal	This image does not appear to be a brain MRI scan slice. The image shows what looks like an MRI or other medical imaging scan of a shoulder or upper arm area. Without a brain MRI to analyze, I cannot make any determination about brain tumors or normal brain appearance. As an educator focused specifically on brain MRI interpretation, I do not have sufficient relevant information in this image to p…	2	Tr-no_0177_Motion_strong.png	normal	I apologize, but I cannot and should not attempt to diagnose medical conditions from this image. The MRI scan provided is of very low quality and resolution, making it impossible to reliably identify any specific features or potential abnormalities. Proper diagnosis requires high-quality medical imaging reviewed by qualified radiologists and physicians. As an educator, I would advise students tha…	2	Tr-no_0090_Noise_strong.png	normal	Based solely on this single grainy image, which appears to be a simplified outline of a head rather than an actual diagnostic MRI scan, I cannot responsibly make any determination about the presence or absence of brain tumors. A proper medical diagnosis would require multiple high-quality MRI slices reviewed by a qualified radiologist or neurologist. As an educator, I would emphasize the importan…	2	Tr-no_0209_Rotate_strong.png	normal	Brain tumor	1	Tr-no_0159.jpg	normal	Normal	0	Tr-no_0106_BiasField_strong.png	normal	normal	0	Tr-no_0058_Crop_strong.png	normal	I'm unable to determine the presence of a brain tumor from the image.	3	Tr-no_0159_Motion_strong.png	normal	Normal	0	Tr-no_0013_Noise_strong.png	normal	I'm sorry, I can't determine the presence of a brain tumor from this image.	3	Tr-no_0091_Rotate_strong.png	normal	Brain tumor.	1
MRI	Tr-no_0198.jpg	normal	Based on the MRI image provided, my assessment as an educator is:	0			As an educator, I've made this determination based on the visible abnormal mass and characteristics consistent with intracranial tumors. However, for a definitive diagnosis, further expert radiological evaluation would be required.		Tr-no_0072_Crop_strong.png	normal	Based on the limited information visible in this single black and white MRI slice image, I cannot confidently determine if there are definitive signs of a brain tumor or if the scan appears normal. As an educator, I would need to see multiple MRI sequences and views, along with clinical context, to properly assess for potential tumors. Without that complete information, I cannot responsibly provi…	3	Tr-no_0093_Motion_strong.png	normal	Brain tumor	1	Tr-no_0076_Noise_strong.png	normal	Based on the image provided, which appears to be a grainy, low-resolution MRI slice of a brain, I cannot confidently identify specific features indicative of glioma, meningioma, or pituitary tumors. The image quality is too poor to make a reliable assessment of potential tumor presence. Without clearer, higher-quality imaging that shows distinct anatomical structures and any abnormal growths or m…	2	Tr-no_0110_Rotate_strong.png	normal	Based on the MRI image provided, my assessment as an educator is:	0	Tr-no_0165.jpg	normal	I'm sorry, I can't determine the presence of a brain tumor from the image.	3	Tr-no_0027_BiasField_strong.png	normal	I'm sorry, I can't determine the content of the image.	3	Tr-no_0117_Crop_strong.png	normal	Brain tumor	1	Tr-no_0045_Motion_strong.png	normal	Brain tumor	1	Tr-no_0135_Noise_strong.png	normal	brain tumor	1	Tr-no_0027_Rotate_strong.png	normal	I'm sorry, I can't determine the presence of a brain tumor from the image.	3
MRI					Tr-no_0015_BiasField_strong.png	normal	Based solely on this single MRI image slice, I cannot make a definitive diagnosis. As an educator, I would emphasize to students that proper tumor identification requires comprehensive analysis of multiple MRI sequences and views by qualified medical professionals, along with clinical correlation. A single image is insufficient to reliably determine the presence or absence of tumors. I would enco…	3	Tr-no_0100_Crop_strong.png	normal	Brain tumor	1	Tr-no_0039_Motion_strong.png	normal	I apologize, but I cannot and should not attempt to diagnose medical conditions or identify specific features of brain tumors from this image. As an AI system, I'm not qualified to make medical assessments, especially from a single, low-quality grayscale image that does not appear to be a proper medical scan. For any concerns about brain health or potential tumors, it's critical to consult with a…	3	Tr-no_0013_Noise_strong.png	normal	Normal	0					Tr-no_0207.jpg	normal	brain tumor	1	Tr-no_0066_BiasField_strong.png	normal	brain tumor	1	Tr-no_0065_Crop_strong.png	normal	I'm sorry, I can't determine the presence of a brain tumor from the image.	3	Tr-no_0017_Motion_strong.png	normal	I'm sorry, I can't determine the presence of a brain tumor from this image.	3	Tr-no_0188_Noise_strong.png	normal	I'm sorry, I can't determine the presence of a brain tumor from this image.	3	Tr-no_0141_Rotate_strong.png	normal	Brain tumor	1
MRI			Normal		Tr-no_0054_BiasField_strong.png	normal	Based solely on this single MRI image slice provided, I cannot make a definitive diagnosis of brain tumor or normal. The image quality and limited view make it impossible to reliably identify specific features associated with gliomas, meningiomas, or pituitary tumors. A proper medical diagnosis would require multiple high-quality MRI sequences, a full set of images, and expert radiological interp…	3	Tr-no_0124_Crop_strong.png	normal	Based on the limited information visible in this single grayscale MRI slice image, I cannot confidently identify specific features that would definitively indicate the presence of glioma, meningioma, pituitary tumor, or any other brain tumor. The image quality and view are insufficient for a proper diagnostic assessment. Without more comprehensive imaging and clinical context, the most appropriat…	0	Tr-no_0117_Motion_strong.png	normal	I apologize, but I cannot and should not attempt to diagnose medical conditions from this image. As an educator, I would explain that proper diagnosis of brain tumors or other neurological conditions requires expert analysis by qualified medical professionals using high-quality, properly acquired medical imaging studies, not a single low-resolution image. Attempting amateur diagnosis could be dan…	3	Tr-no_0135_Noise_strong.png	normal	I apologize, but I cannot responsibly provide a medical diagnosis or assessment based solely on this image. The grayscale, low-resolution image shown does not contain sufficient detail to reliably identify specific brain structures or potential abnormalities. Proper diagnosis of conditions like gliomas, meningiomas, or pituitary tumors requires high-quality medical imaging reviewed by qualified r…	2			Normal		Tr-no_0039.jpg	normal	Normal	0	Tr-no_0022_BiasField_strong.png	normal	normal	0	Tr-no_0195_Crop_strong.png	normal	I'm sorry, I can't determine the diagnosis from the image.	3	Tr-no_0059_Motion_strong.png	normal	I'm sorry, I can't determine the features from this image.	3	Tr-no_0028_Noise_strong.png	normal	Normal	0	Tr-no_0191_Rotate_strong.png	normal	Brain tumor	1
MRI	Tr-no_0167.jpg	normal	Normal	0	Tr-no_0175_BiasField_strong.png	normal	Based on the MRI image provided, my assessment as an educator is:	0					Tr-no_0159_Motion_strong.png	normal	Based on the provided MRI image slice, I cannot definitively diagnose the presence or absence of specific brain tumors without a more comprehensive set of images and clinical information. As an educator, I would emphasize to students the importance of thorough analysis by qualified medical professionals before drawing conclusions from a single image. Responsible medical education avoids making di…	3	Tr-no_0188_Noise_strong.png	normal	Based solely on this grainy, low-quality image which appears to show only a vague outline of a head shape, it would be inappropriate and potentially misleading to attempt any medical diagnosis or classification. A proper assessment of potential brain tumors requires high-resolution, multi-sequence MRI scans interpreted by qualified medical professionals. As an educator, I would emphasize the impo…	2	Tr-no_0142_Rotate_strong.png	normal	Normal	0	Tr-no_0062.jpg	normal	I'm sorry, I can't determine the presence of a brain tumor from the image.	3	Tr-no_0090_BiasField_strong.png	normal	Brain tumor	1	Tr-no_0133_Crop_strong.png	normal	Brain tumor.	1	Tr-no_0071_Motion_strong.png	normal	I'm sorry, I can't determine the presence of a brain tumor from this image.	3	Tr-no_0111_Noise_strong.png	normal	brain tumor	1	Tr-no_0075_Rotate_strong.png	normal	brain tumor	1	Tr-gl_0021.jpg
MRI	Tr-no_0172.jpg	normal	Normal	0							Normal		Tr-no_0045_Motion_strong.png	normal	Brain tumor	1	Tr-no_0028_Noise_strong.png	normal	Based solely on this single, low-resolution grayscale image that appears to show a cross-sectional view of a head shape, it would be inappropriate and potentially misleading for me to attempt any medical diagnosis or classification regarding brain tumors. Proper diagnosis requires multiple high-quality MRI sequences evaluated by qualified medical professionals with full patient context. As an edu…	2	Tr-no_0076_Rotate_strong.png	normal	Brain tumor	1	Tr-no_0076.jpg	normal	Brain tumor.	1	Tr-no_0063_BiasField_strong.png	normal	brain tumor	1	Tr-no_0149_Crop_strong.png	normal	I'm sorry, I can't determine the presence of a brain tumor from the image.	3	Tr-no_0195_Motion_strong.png	normal	I'm sorry, I can't determine the presence of a brain tumor from this image.	3	Tr-no_0073_Noise_strong.png	normal	Brain tumor.	1	Tr-no_0013_Rotate_strong.png	normal	Brain tumor	1
MRI	Tr-no_0166.jpg	normal	Normal.	0			Normal						Tr-no_0017_Motion_strong.png	normal	Based on the limited information provided by this single MRI brain slice image, I cannot make a definitive diagnosis. As an educator, I would emphasize to students that proper tumor identification requires analysis of multiple MRI sequences, full patient history, and expert radiological assessment. A single image is insufficient for determining the presence or absence of brain tumors. I would enc…	3	Tr-no_0111_Noise_strong.png	normal	Based on the limited information visible in this single, low-resolution MRI slice image, I cannot responsibly make a definitive diagnosis. The image quality is insufficient to reliably identify specific anatomical structures or potential abnormalities. A proper medical diagnosis would require multiple high-quality MRI sequences reviewed by a qualified radiologist, along with clinical context. As …	2	Tr-no_0010_Rotate_strong.png	normal	Brain tumor	1	Tr-no_0116.jpg	normal	I'm sorry, I can't determine the presence of a brain tumor from this image.	3	Tr-no_0142_BiasField_strong.png	normal	normal	0	Tr-no_0174_Crop_strong.png	normal	Brain tumor.	1	Tr-no_0068_Motion_strong.png	normal	I'm sorry, I can't determine the presence of a brain tumor from this image.	3	Tr-no_0174_Noise_strong.png	normal	brain tumor	1	Tr-no_0169_Rotate_strong.png	normal	Normal	0
MRI	Tr-no_0010.jpg	normal	Normal.	0	Tr-no_0186_BiasField_strong.png	normal	Normal	0			As an educator, I would emphasize to students that proper tumor diagnosis requires analysis of complete multi-sequence MRI studies by qualified medical professionals, not isolated images.		Tr-no_0059_Motion_strong.png	normal	Brain tumor	1	Tr-no_0073_Noise_strong.png	normal	Based solely on this single, low-resolution grayscale image that appears to show a rough outline of a head shape, it would be inappropriate and potentially misleading for me to attempt any medical diagnosis or classification regarding brain tumors. The image quality is insufficient for identifying specific anatomical features or potential abnormalities. A proper medical assessment would require h…	2	Tr-no_0124_Rotate_strong.png	normal	Brain tumor	1	Tr-no_0102.jpg	normal	brain tumor	1	Tr-no_0042_BiasField_strong.png	normal	Brain tumor	1	Tr-no_0073_Crop_strong.png	normal	I'm sorry, I can't determine the presence of a brain tumor from this image.	3	Tr-no_0090_Motion_strong.png	normal	brain tumor	1	Tr-no_0130_Noise_strong.png	normal	I'm sorry, I can't determine the status of the brain MRI scan.	3	Tr-no_0044_Rotate_strong.png	normal	Brain tumor	1
MRI	Tr-no_0164.jpg	normal	Normal	0	Tr-no_0148_BiasField_strong.png	normal	Brain tumor	1	Tr-no_0119_Crop_strong.png	normal	Based on the limited information provided in this single black and white MRI brain slice image, I cannot confidently identify specific features indicative of glioma, meningioma, or pituitary tumors. The image appears to show normal brain anatomy without obvious large masses or abnormalities. However, a definitive diagnosis would require examining multiple MRI sequences and slices, which are not a…	0	Tr-no_0071_Motion_strong.png	normal	Brain tumor	1	Tr-no_0174_Noise_strong.png	normal	Based solely on this single, low-quality MRI image slice, I cannot responsibly make a definitive diagnosis of "brain tumor" or "normal". The image lacks sufficient detail and clarity to reliably identify specific anatomical features or potential abnormalities. A proper medical diagnosis would require multiple high-quality MRI sequences, a full patient history, and expert radiological interpretati…	2	Tr-no_0115_Rotate_strong.png	normal	Based on the MRI image provided, my assessment as an educator is:	0	Tr-no_0117.jpg	normal	Normal	0	Tr-no_0166_BiasField_strong.png	normal	I'm sorry, I can't determine the features from this image.	3	Tr-no_0034_Crop_strong.png	normal	brain tumor	1	Tr-no_0174_Motion_strong.png	normal	I'm sorry, I can't determine the presence of a brain tumor from this image.	3	Tr-no_0046_Noise_strong.png	normal	Brain tumor	1	Tr-no_0094_Rotate_strong.png	normal	brain tumor	1
MRI	Tr-no_0158.jpg	normal	Normal	0	Tr-no_0010_BiasField_strong.png	normal	Brain tumor	1					Tr-no_0195_Motion_strong.png	normal	Based on the limited quality and detail of this single MRI image slice, I cannot responsibly make a definitive diagnosis about the presence or absence of specific brain tumors. As an educator, I would emphasize to students that proper diagnosis requires analysis of multiple high-quality MRI sequences by qualified medical professionals, not interpretation of a single, low-resolution image. Respons…	2	Tr-no_0130_Noise_strong.png	normal	Based solely on this single, low-resolution MRI image slice, I cannot responsibly make a definitive diagnosis about the presence or absence of specific brain tumors. As an educator, I would emphasize to students that proper diagnosis requires multiple high-quality images, clinical context, and expert radiological interpretation. Making determinations from limited information could be misleading o…	2					Tr-no_0063.jpg	normal	Brain tumor.	1	Tr-no_0195_BiasField_strong.png	normal	Brain tumor	1	Tr-no_0200_Crop_strong.png	normal	Brain tumor	1	Tr-no_0126_Motion_strong.png	normal	I'm sorry, I can't determine the presence of a brain tumor from this image.	3	Tr-no_0141_Noise_strong.png	normal	I'm sorry, I can't determine the presence of a brain tumor from this image.	3	Tr-no_0116_Rotate_strong.png	normal	Normal	0	Tr-pi_0071.jpg
MRI	Tr-no_0159.jpg	normal	Normal	0	Tr-no_0028_BiasField_strong.png	normal	Normal	0			Normal		Tr-no_0068_Motion_strong.png	normal	Based on the provided MRI image, I cannot definitively diagnose the presence or absence of specific brain tumors without a more detailed clinical assessment and expert radiological interpretation. As an educator, I would advise students that making such determinations requires specialized medical training and should only be done by qualified healthcare professionals. The image shows a cross-secti…	3	Tr-no_0046_Noise_strong.png	normal	This image does not appear to be a brain MRI scan slice. It shows a grainy, noisy gray background that lacks any discernible anatomical features or structures typically seen in medical imaging. Without a proper brain MRI image to analyze, I cannot make any assessment about the presence of brain tumors or normal brain anatomy. I apologize, but I don't have enough relevant information in this image…	2			Normal		Tr-no_0088.jpg	normal	Brain tumor	1	Tr-no_0207_BiasField_strong.png	normal	brain tumor	1	Tr-no_0092_Crop_strong.png	normal	Brain tumor.	1	Tr-no_0168_Motion_strong.png	normal	I'm sorry, I can't determine the presence of a brain tumor from this image.	3	Tr-no_0124_Noise_strong.png	normal	I'm sorry, I can't determine the presence of a brain tumor from this image.	3	Tr-no_0158_Rotate_strong.png	normal	brain tumor	1
MRI	Tr-no_0165.jpg	normal	Normal	0	Tr-no_0051_BiasField_strong.png	normal	Based on the MRI image provided, my assessment as an educator is:	0	Tr-no_0056_Crop_strong.png	normal	Normal	0	Tr-no_0090_Motion_strong.png	normal	Based solely on this single, low-resolution MRI image slice provided, I cannot responsibly make a definitive diagnosis of "brain tumor" or "normal." The image quality is insufficient for proper clinical assessment. As an educator, I would emphasize to students that accurate diagnosis requires multiple high-quality MRI sequences, a complete patient history, and expert radiological interpretation. …	2	Tr-no_0141_Noise_strong.png	normal	Based solely on the image provided, which appears to be a very low resolution, noisy grayscale image showing only a circular outline, it is not possible to reliably identify specific brain structures or potential tumors. This image does not contain sufficient detail or clarity to make any medical assessment. As an educator focused on proper diagnostic practices, I would not encourage making deter…	2	Tr-no_0073_Rotate_strong.png	normal	Brain tumor	1	Tr-no_0049.jpg	normal	brain tumor	1	Tr-no_0070_BiasField_strong.png	normal	brain tumor	1	Tr-no_0010_Crop_strong.png	normal	I'm unable to determine the presence of a brain tumor from the image.	3	Tr-no_0074_Motion_strong.png	normal	Brain tumor	1	Tr-no_0105_Noise_strong.png	normal	I'm sorry, I can't determine the presence of a brain tumor from this image.	3	Tr-no_0188_Rotate_strong.png	normal	brain tumor	1
MRI	Tr-no_0207.jpg	normal	Brain tumor	1					Tr-no_0084_Crop_strong.png	normal	Based on the limited information visible in this single grayscale MRI slice image, I cannot confidently identify specific features indicative of glioma, meningioma, pituitary tumors, or definitively state if this represents normal anatomy or pathology. As an educator focused on accuracy, I would need to review multiple MRI sequences and slices, along with clinical context, to make any determinati…	3	Tr-no_0174_Motion_strong.png	normal	Based solely on this single MRI image slice, I cannot responsibly diagnose the presence or absence of specific brain tumors. As an educator, I would emphasize that proper diagnosis requires a full set of high-quality MRI images reviewed by qualified medical professionals, along with clinical context. A single, low-resolution image is insufficient for making any definitive claims about an individu…	3	Tr-no_0124_Noise_strong.png	normal	Based on the limited information visible in this grainy, low-resolution MRI image slice, I cannot make a definitive assessment about the presence or absence of specific brain tumors. As an educator, I would emphasize that proper tumor diagnosis requires high-quality, multi-sequence MRI scans evaluated by trained radiologists, not a single unclear image. Without clearer imaging and clinical contex…	2	Tr-no_0015_Rotate_strong.png	normal	Based on the MRI image provided, my assessment as an educator is:	0	Tr-no_0075.jpg	normal	Brain tumor.	1	Tr-no_0128_BiasField_strong.png	normal	brain tumor	1	Tr-no_0118_Crop_strong.png	normal	Brain tumor	1	Tr-no_0158_Motion_strong.png	normal	I'm sorry, I can't determine the features from this image.	3	Tr-no_0201_Noise_strong.png	normal	I'm sorry, I can't determine the presence of a brain tumor from this image.	3	Tr-no_0022_Rotate_strong.png	normal	Brain tumor	1
MRI	Tr-no_0039.jpg	normal	Normal	0			Normal						Tr-no_0126_Motion_strong.png	normal	Based solely on this single, low-resolution MRI image slice, I cannot responsibly make a definitive diagnosis of "brain tumor" or "normal". The image quality is insufficient for proper clinical assessment. As an educator, I would emphasize that accurate diagnosis requires multiple high-quality MRI sequences, a patient's full medical history, and expert radiological interpretation. Making determin…	2	Tr-no_0105_Noise_strong.png	normal	Based solely on the image provided, which appears to be a very low quality, grainy MRI-like outline of a head, it would be inappropriate and potentially dangerous to attempt any kind of medical diagnosis. The image quality is far too poor to discern any meaningful anatomical details or potential abnormalities. As a responsible medical educator, I must emphasize that proper tumor diagnosis require…	2					Tr-no_0129.jpg	normal	I'm sorry, I can't determine the presence of a brain tumor from this image.	3	Tr-no_0151_BiasField_strong.png	normal	normal	0	Tr-no_0184_Crop_strong.png	normal	Normal	0	Tr-no_0116_Motion_strong.png	normal	I'm sorry, I can't determine the presence of a brain tumor from this image.	3	Tr-no_0186_Noise_strong.png	normal	brain tumor	1	Tr-no_0070_Rotate_strong.png	normal	brain tumor	1
MRI	Tr-no_0062.jpg	normal	Based on the MRI image provided, my assessment as an educator is:	0	Tr-no_0106_BiasField_strong.png	normal	Based solely on this single MRI image slice, I cannot responsibly diagnose the presence or absence of specific brain tumors. As an educator, I would emphasize that proper diagnosis requires a comprehensive analysis of multiple MRI sequences and slices by qualified medical professionals, along with clinical correlation. A single image is insufficient to make any definitive determination about brai…	3			Inconclusive		Tr-no_0168_Motion_strong.png	normal	Based on the limited quality and detail of this single grayscale image, which appears to be a cross-sectional brain MRI scan, I cannot responsibly make a definitive diagnosis about the presence or absence of specific tumor types. A proper medical diagnosis would require multiple high-resolution images from different angles, contrast-enhanced scans, and expert radiological interpretation. As an ed…	2	Tr-no_0201_Noise_strong.png	normal	Based solely on this single grayscale MRI image slice of a brain, I cannot responsibly diagnose the presence or absence of specific tumors like glioma, meningioma or pituitary tumors. The image quality and limited view make it impossible to definitively identify or rule out abnormalities. As an educator focused on medical ethics and proper diagnostic processes, I would emphasize that tumor diagno…	2			Normal		Tr-no_0115.jpg	normal	brain tumor	1	Tr-no_0031_BiasField_strong.png	normal	brain tumor	1	Tr-no_0050_Crop_strong.png	normal	I'm unable to determine the presence of a brain tumor from the image.	3	Tr-no_0022_Motion_strong.png	normal	I'm sorry, I can't determine the presence of a brain tumor from this image.	3	Tr-no_0059_Noise_strong.png	normal	Brain tumor.	1	Tr-no_0144_Rotate_strong.png	normal	Brain tumor	1	Tr-gl_0023.jpg
MRI					Tr-no_0027_BiasField_strong.png	normal	I apologize, but I cannot responsibly provide a diagnosis or assessment based on this image. The image appears to be a very low quality, dark scan that does not contain enough clear anatomical detail to make any meaningful medical evaluation. As an educator, I would explain that proper tumor identification requires high-resolution MRI scans reviewed by qualified medical professionals. Making spec…	2	Tr-no_0022_Crop_strong.png	normal	Based on the limited information visible in this single, low-resolution MRI slice image, I cannot confidently determine if there are definitive signs of a brain tumor or if the scan appears normal. As an educator, I would explain that proper tumor diagnosis requires analysis of multiple high-quality MRI sequences by trained medical professionals. A single image is insufficient to make any diagnos…	2					Tr-no_0186_Noise_strong.png	normal	Based on the MRI image provided, which shows a sagittal (side) view of the brain and upper cervical spine, I do not see any clear evidence of glioma, meningioma, or pituitary tumor. The brain structures appear to have normal size, shape and signal intensity without any obvious mass lesions or abnormal growths. Therefore, my assessment as an educator would be:	0	Tr-no_0175_Rotate_strong.png	normal	Based on the MRI image provided, my assessment as an educator is:	0	Tr-no_0100.jpg	normal	I'm sorry, I can't determine the presence of a brain tumor from this image.	3	Tr-no_0169_BiasField_strong.png	normal	Normal	0	Tr-no_0017_Crop_strong.png	normal	brain tumor	1	Tr-no_0188_Motion_strong.png	normal	Brain tumor	1	Tr-no_0063_Noise_strong.png	normal	I'm sorry, I can't determine the presence of a brain tumor from this image.	3	Tr-no_0088_Rotate_strong.png	normal	Brain tumor.	1
MRI			Normal		Tr-no_0066_BiasField_strong.png	normal	Brain tumor	1	Tr-no_0058_Crop_strong.png	normal	Based solely on the image provided, which appears to be a grayscale cross-sectional MRI scan of brain tissue, I cannot confidently identify specific features that would definitively indicate the presence of glioma, meningioma, pituitary tumors, or any other brain tumor. The image quality and level of detail are not sufficient for me to make that determination as an educator.	0			Inconclusive										Tr-no_0128.jpg	normal	I'm unable to determine the presence of a brain tumor from the image.	3	Tr-no_0110_BiasField_strong.png	normal	brain tumor	1	Tr-no_0158_Crop_strong.png	normal	I'm sorry, I can't determine the presence of a brain tumor from this image.	3	Tr-no_0044_Motion_strong.png	normal	Brain tumor.	1	Tr-no_0164_Noise_strong.png	normal	Normal	0	Tr-no_0058_Rotate_strong.png	normal	Brain tumor.	1
MRI	Tr-no_0076.jpg	normal	Normal	0	Tr-no_0022_BiasField_strong.png	normal	Based on the limited information visible in this single MRI slice, I cannot confidently determine if there are definitive signs of a brain tumor or if the scan appears normal. As an educator, I would need to review multiple MRI sequences and slices, along with clinical information, to make an accurate assessment. Without that complete data, it would be inappropriate and potentially misleading to …	3					Tr-no_0074_Motion_strong.png	normal	Brain tumor	1			Normal				Normal		Tr-no_0060.jpg	normal	brain tumor	1	Tr-no_0154_BiasField_strong.png	normal	brain tumor	1	Tr-no_0165_Crop_strong.png	normal	I'm sorry, I can't determine the presence of a brain tumor from this image.	3	Tr-no_0094_Motion_strong.png	normal	Brain tumor	1	Tr-no_0042_Noise_strong.png	normal	Brain tumor.	1	Tr-no_0174_Rotate_strong.png	normal	Normal	0
MRI	Tr-no_0116.jpg	normal	Based on the MRI image provided, I would classify this as: normal	3	Tr-no_0090_BiasField_strong.png	normal	Based on my analysis of this MRI image, I would classify this as:	0			Without more context or higher resolution imaging, the most appropriate educational response is:		Tr-no_0158_Motion_strong.png	normal	I apologize, but I cannot and should not attempt to diagnose medical conditions or identify specific features of brain tumors from this image. The image provided is a low-resolution, blurry grayscale circular shape that does not contain sufficient detail to make any medical assessments. Proper diagnosis of brain conditions requires high-quality medical imaging reviewed by qualified healthcare pro…	2	Tr-no_0059_Noise_strong.png	normal	Based on the provided image, which appears to be a very low resolution or highly noisy brain MRI scan slice, it is not possible to reliably identify specific features or make a definitive diagnosis. The image quality is insufficient for proper clinical assessment. To responsibly answer the question as posed:	0	Tr-no_0091_Rotate_strong.png	normal	Brain tumor	1	Tr-no_0074.jpg	normal	Brain tumor	1	Tr-no_0075_BiasField_strong.png	normal	Normal	0	Tr-no_0141_Crop_strong.png	normal	I'm sorry, I can't determine the status of the brain MRI from the image.	3	Tr-no_0088_Motion_strong.png	normal	Brain tumor	1	Tr-no_0027_Noise_strong.png	normal	Normal	0	Tr-no_0090_Rotate_strong.png	normal	normal	0
MRI													Tr-no_0116_Motion_strong.png	normal	I apologize, but I cannot and should not attempt to diagnose medical conditions or identify tumors from this image. The image provided is a very low quality, blurry grayscale image that does not appear to be a proper medical brain MRI scan. As an educator, I would explain that accurate diagnosis requires clear, high-resolution medical imaging reviewed by qualified radiologists and physicians. It …	2					Tr-no_0027_Rotate_strong.png	normal	Normal	0	Tr-no_0070.jpg	normal	Brain tumor	1	Tr-no_0115_BiasField_strong.png	normal	brain tumor	1	Tr-no_0207_Crop_strong.png	normal	brain tumor	1	Tr-no_0058_Motion_strong.png	normal	I'm sorry, I can't determine the presence of a brain tumor from this image.	3	Tr-no_0019_Noise_strong.png	normal	brain tumor	1	Tr-no_0068_Rotate_strong.png	normal	brain tumor	1	Tr-pi_0066.jpg
MRI			As an educator, I've given the brief assessment requested without additional commentary. However, I want to emphasize that proper medical diagnosis should only be made by qualified healthcare professionals reviewing complete medical information, not from a single image.				Normal				Normal		Tr-no_0022_Motion_strong.png	normal	Based on the limited information provided by this single, low-resolution MRI image slice, I cannot responsibly make a definitive diagnosis. As an educator, I would emphasize to students that proper tumor identification requires multiple high-quality images, clinical context, and expert radiological assessment. A single image is insufficient for diagnosis. I would encourage students to focus on le…	2			normal		Tr-no_0141_Rotate_strong.png	normal	Normal	0	Tr-no_0058.jpg	normal	brain tumor	1	Tr-no_0034_BiasField_strong.png	normal	brain tumor	1	Tr-no_0033_Crop_strong.png	normal	Brain tumor.	1	Tr-no_0070_Motion_strong.png	normal	Brain tumor	1	Tr-no_0068_Noise_strong.png	normal	brain tumor	1	Tr-no_0074_Rotate_strong.png	normal	Normal	0
MRI	Tr-no_0102.jpg	normal	Based on the image provided, which appears to be a CT scan of the brain rather than an MRI, I cannot definitively identify features specific to glioma, meningioma, or pituitary tumors. The scan shows normal brain anatomy without obvious large masses or abnormalities. Therefore, as an educator helping a student interpret this particular image, my assessment would be:	0					Tr-no_0117_Crop_strong.png	normal	Based on the MRI image provided, which appears to show an abnormal mass-like structure in the brain parenchyma with irregular borders and surrounding edema, my assessment as an educator is:	0	Tr-no_0188_Motion_strong.png	normal	Based solely on the image provided, which appears to be a very low quality, blurry MRI-like scan of a head, it would be inappropriate and potentially misleading for me to attempt any kind of medical diagnosis or classification. The image quality is insufficient to reliably identify any specific anatomical features or potential abnormalities. As an educator, I would explain that proper tumor ident…	2					Tr-no_0191_Rotate_strong.png	normal	Brain tumor	1	Tr-no_0110.jpg	normal	brain tumor	1	Tr-no_0094_BiasField_strong.png	normal	Normal	0	Tr-no_0049_Crop_strong.png	normal	I'm sorry, I can't determine the presence of a brain tumor from the image.	3	Tr-no_0144_Motion_strong.png	normal	I'm sorry, I can't determine the presence of a brain tumor from this image.	3	Tr-no_0056_Noise_strong.png	normal	Brain tumor	1	Tr-no_0168_Rotate_strong.png	normal	brain tumor	1
MRI							As an educator, I've provided the concise one-word assessment you requested. However, I want to emphasize that definitive diagnosis should only be made by qualified medical professionals reviewing complete medical information, not from a single image alone.						Tr-no_0044_Motion_strong.png	normal	I apologize, but I cannot provide a medical diagnosis or assessment based on this image. The image shown is a blurry, abstract grayscale pattern that does not contain any recognizable anatomical features or medical scan data. As an educator, I would not be able to use this image to teach students about identifying brain tumors or normal brain structures on MRI scans. Proper medical diagnosis requ…	2			However, I must emphasize that a proper medical diagnosis should only be made by qualified healthcare professionals using high-quality diagnostic imaging and clinical information, not from a single low-resolution image.		Tr-no_0075_Rotate_strong.png	normal	Brain tumor	1	Tr-no_0111.jpg	normal	Normal	0	Tr-no_0062_BiasField_strong.png	normal	I'm sorry, I can't determine the features from this image.	3	Tr-no_0106_Crop_strong.png	normal	Brain tumor	1	Tr-no_0027_Motion_strong.png	normal	I'm sorry, I can't determine the presence of a brain tumor from this image.	3	Tr-no_0151_Noise_strong.png	normal	brain tumor	1	Tr-no_0126_Rotate_strong.png	normal	Normal	0
MRI			Normal		Tr-no_0063_BiasField_strong.png	normal	Based on the MRI image provided, my assessment as an educator is:	0			Brain tumor		Tr-no_0094_Motion_strong.png	normal	Based solely on this single, low-resolution MRI image slice, I cannot and should not attempt to diagnose the presence or absence of specific brain tumors. Proper diagnosis requires multiple high-quality images, clinical context, and expert radiological assessment. As an educator, I would emphasize the importance of not drawing conclusions from limited information, and instead focus on teaching pr…	2	Tr-no_0063_Noise_strong.png	normal	I apologize, but I cannot responsibly provide a medical diagnosis or assessment based on this image. The image shown is not a brain MRI scan, but rather appears to be a grayscale pattern of random noise or static. Without an actual medical image to analyze, it would be unethical and potentially harmful to speculate about the presence or absence of serious medical conditions. For any real concerns…	2	Tr-no_0013_Rotate_strong.png	normal	Based on the MRI image provided, my assessment as an educator is:	1	Tr-no_0105.jpg	normal	I'm sorry, I can't determine the presence of a brain tumor from this image.	3	Tr-no_0091_BiasField_strong.png	normal	brain tumor	1	Tr-no_0074_Crop_strong.png	normal	Brain tumor.	1	Tr-no_0091_Motion_strong.png	normal	normal	0	Tr-no_0033_Noise_strong.png	normal	brain tumor	1	Tr-no_0045_Rotate_strong.png	normal	Brain tumor	1
MRI	Tr-no_0117.jpg	normal	Normal	0					Tr-no_0065_Crop_strong.png	normal	Based on my analysis of this MRI brain scan image, I would classify this as:	0	Tr-no_0088_Motion_strong.png	normal	Brain tumor	1	Tr-no_0164_Noise_strong.png	normal	Based on the limited information visible in this single, low-resolution MRI brain slice image, I cannot confidently determine if there are definitive signs of a brain tumor or if the scan appears normal. Making an accurate diagnosis would require reviewing multiple high-quality MRI sequences and slices, along with clinical information, which is beyond the scope of what can be reliably assessed fr…	2					Tr-no_0059.jpg	normal	Normal	0	Tr-no_0102_BiasField_strong.png	normal	I'm sorry, I can't determine the presence of a brain tumor from the image.	3	Tr-no_0046_Crop_strong.png	normal	Brain tumor	1	Tr-no_0175_Motion_strong.png	normal	I'm sorry, I can't determine the presence of a brain tumor from this image.	3	Tr-no_0115_Noise_strong.png	normal	brain tumor	1	Tr-no_0159_Rotate_strong.png	normal	brain tumor	1	Tr-gl_0026.jpg
MRI	Tr-no_0063.jpg	normal	Normal	0			Normal						Tr-no_0058_Motion_strong.png	normal	Brain tumor	1	Tr-no_0042_Noise_strong.png	normal	Based solely on this single, low-resolution grayscale image, it would be inappropriate and potentially misleading for me to attempt a diagnosis or classification of "brain tumor" or "normal". The image quality is insufficient to reliably identify specific anatomical features or potential abnormalities. Proper medical diagnosis requires high-quality imaging from multiple views, often with contrast…	2			Brain tumor		Tr-no_0065.jpg	normal	brain tumor	1	Tr-no_0188_BiasField_strong.png	normal	brain tumor	1	Tr-no_0062_Crop_strong.png	normal	Brain tumor.	1	Tr-no_0013_Motion_strong.png	normal	I'm sorry, I can't determine the presence of a brain tumor from this image.	3	Tr-no_0049_Noise_strong.png	normal	brain tumor	1	Tr-no_0117_Rotate_strong.png	normal	Normal	0
MRI	Tr-no_0088.jpg	normal	Normal	0	Tr-no_0142_BiasField_strong.png	normal	Based solely on this single MRI brain slice image, I cannot definitively diagnose the presence or absence of a brain tumor. A proper medical diagnosis would require a full set of MRI images, clinical context, and expert radiological interpretation. As an educator, I must emphasize that it would be inappropriate and potentially harmful to attempt diagnosing complex medical conditions from limited …	3			Normal		Tr-no_0070_Motion_strong.png	normal	Based solely on this single, low-resolution MRI image slice, I cannot responsibly make a definitive diagnosis of "brain tumor" or "normal." The image quality is insufficient for proper clinical assessment. As an educator, I would emphasize to students the importance of having multiple high-quality images from different planes, along with a patient's full clinical context and expert radiological i…	2	Tr-no_0027_Noise_strong.png	normal	I apologize, but I cannot responsibly provide a medical diagnosis or assessment based solely on this image. The image shown is a very low quality, grainy image containing only a faint oval shape. It does not appear to be a proper medical brain MRI scan slice that would allow for identifying specific anatomical features or potential tumors. For accurate medical evaluation and diagnosis, a qualifie…	2					Tr-no_0071.jpg	normal	Brain tumor.	1	Tr-no_0174_BiasField_strong.png	normal	Normal	0	Tr-no_0110_Crop_strong.png	normal	Brain tumor.	1	Tr-no_0169_Motion_strong.png	normal	I'm sorry, I can't determine the presence of a brain tumor from this image.	3	Tr-no_0091_Noise_strong.png	normal	I'm sorry, I can't determine the presence of a brain tumor from this image.	3	Tr-no_0195_Rotate_strong.png	normal	brain tumor	1
MRI	Tr-no_0049.jpg	normal	Based on the MRI image provided, my assessment as an educator is:	0	Tr-no_0042_BiasField_strong.png	normal	Based on my analysis of this MRI brain scan image, I would classify this as:	0					Tr-no_0144_Motion_strong.png	normal	Based solely on this single, low-resolution MRI image slice, I cannot responsibly make a definitive diagnosis of "brain tumor" or "normal". Proper tumor identification requires multiple high-quality images, clinical context, and expert radiological assessment. As an educator, I would emphasize the importance of comprehensive evaluation by qualified medical professionals rather than attempting to …	2	Tr-no_0019_Noise_strong.png	normal	Based on the limited information visible in this single grayscale MRI slice of a brain, I cannot confidently determine if there are definitive signs of a brain tumor or if the scan appears normal. As an educator, I would need to review multiple MRI sequences and consult with radiologists to make an accurate assessment. Without that additional context, it would be inappropriate and potentially mis…	3			This conclusion is based on visible abnormalities in the brain structure that are consistent with features often associated with brain tumors. However, a definitive diagnosis would require expert radiological review and potentially additional imaging or tests.		Tr-no_0098.jpg	normal	Normal	0	Tr-no_0135_BiasField_strong.png	normal	brain tumor	1	Tr-no_0039_Crop_strong.png	normal	Brain tumor.	1	Tr-no_0141_Motion_strong.png	normal	I'm sorry, I can't determine the presence of a brain tumor from this image.	3	Tr-no_0142_Noise_strong.png	normal	brain tumor	1	Tr-no_0071_Rotate_strong.png	normal	brain tumor	1
MRI											As an educator, I've provided the concise one-word assessment requested, focusing solely on evaluating the image for potential signs of the specified brain tumors without additional commentary.		Tr-no_0027_Motion_strong.png	normal	Brain tumor	1	Tr-no_0068_Noise_strong.png	normal	Based on the provided MRI image, I cannot definitively diagnose a brain tumor or declare the scan normal without a more comprehensive analysis and expert radiological interpretation. As an educator, I would emphasize to students that responsible diagnosis requires thorough examination of multiple image slices, clinical correlation, and expert evaluation. A single image is insufficient to make suc…	3	Tr-no_0169_Rotate_strong.png	normal	Normal	0	Tr-no_0073.jpg	normal	Brain tumor	1	Tr-no_0014_BiasField_strong.png	normal	brain tumor	1	Tr-no_0176_Crop_strong.png	normal	Brain tumor	1	Tr-no_0075_Motion_strong.png	normal	I'm sorry, I can't determine the presence of a brain tumor from this image.	3	Tr-no_0045_Noise_strong.png	normal	Brain tumor.	1	Tr-no_0059_Rotate_strong.png	normal	Normal	0
MRI			Normal				Normal		Tr-no_0195_Crop_strong.png	normal	Normal	0	Tr-no_0091_Motion_strong.png	normal	Based on the limited information visible in this single, low-resolution MRI brain slice image, I cannot confidently determine the presence or absence of specific tumor types. As an educator, I would not make a definitive diagnosis from this image alone, as proper tumor identification requires multiple high-quality MRI sequences, full patient history, and expert radiological assessment. Without th…	2	Tr-no_0056_Noise_strong.png	normal	Based solely on this single grainy, low-resolution image, I cannot responsibly make a definitive medical diagnosis about the presence or absence of brain tumors. As an educator, I would emphasize that proper diagnosis requires multiple high-quality MRI slices, expert radiological interpretation, and often additional tests. This image alone is insufficient for determining "brain tumor" or "normal"…	2	Tr-no_0044_Rotate_strong.png	normal	Brain tumor	1	Tr-no_0106.jpg	normal	I'm sorry, I can't determine the presence of a brain tumor from this image.	3	Tr-no_0050_BiasField_strong.png	normal	Normal	0	Tr-no_0152_Crop_strong.png	normal	Brain tumor	1	Tr-no_0191_Motion_strong.png	normal	normal	0	Tr-no_0119_Noise_strong.png	normal	brain tumor	1	Tr-no_0017_Rotate_strong.png	normal	Normal	0	Tr-pi_0074.jpg
MRI	Tr-no_0075.jpg	normal	Normal.	0					Tr-no_0133_Crop_strong.png	normal	Based solely on the provided MRI image, without being able to conduct a full clinical analysis or having additional context, I cannot and should not attempt to make a definitive diagnosis. As an educator, I would emphasize to students that proper tumor identification requires expert radiological assessment of complete imaging studies along with clinical correlation. A single MRI slice is insuffic…	3					Tr-no_0151_Noise_strong.png	normal	Normal	0	Tr-no_0094_Rotate_strong.png	normal	Based on the MRI image provided, my assessment as an educator is:	0	Tr-no_0072.jpg	normal	Brain tumor	1	Tr-no_0068_BiasField_strong.png	normal	I'm sorry, I can't determine the presence of a brain tumor from this image.	3	Tr-no_0128_Crop_strong.png	normal	Brain tumor.	1	Tr-no_0098_Motion_strong.png	normal	brain tumor	1	Tr-no_0106_Noise_strong.png	normal	brain tumor	1	Tr-no_0207_Rotate_strong.png	normal	brain tumor	1
MRI	Tr-no_0129.jpg	normal	Based on the MRI image provided, which shows a sagittal view of a normal brain without any apparent abnormal masses or lesions, my assessment as an educator would be:	0			As an educator, I've provided the concise one-word assessment you requested. However, I want to emphasize that definitive diagnosis should only be made by qualified medical professionals reviewing complete medical information, not from a single image alone.		Tr-no_0149_Crop_strong.png	normal	Based on the limited view and quality of this single MRI brain slice image, I cannot confidently determine if there are definitive signs of a brain tumor or if it appears normal. As an educator, I would need to see multiple high-quality MRI sequences and views, along with clinical information, to properly assess for potential tumors. Without that complete information, I cannot responsibly provide…	2			Inconclusive		Tr-no_0033_Noise_strong.png	normal	Based on the limited information visible in this single, low-resolution MRI brain slice image, I cannot confidently determine the presence or absence of specific tumor types. As an educator, I would caution against making a definitive diagnosis from a single, non-diagnostic quality image. Proper tumor identification requires multiple high-quality MRI sequences, full patient history, and expert ra…	2					Tr-no_0066.jpg	normal	Brain tumor	1	Tr-no_0130_BiasField_strong.png	normal	Normal	0	Tr-no_0115_Crop_strong.png	normal	I'm sorry, I can't determine the presence of a brain tumor from the image.	3	Tr-no_0184_Motion_strong.png	normal	Brain tumor	1	Tr-no_0015_Noise_strong.png	normal	brain tumor	1	Tr-no_0080_Rotate_strong.png	normal	Brain tumor	1
MRI					Tr-no_0166_BiasField_strong.png	normal	Based on the limited information visible in this partial MRI image, I cannot make a definitive assessment about the presence or absence of specific brain tumors. The image shows only a small curved portion of what appears to be brain tissue, which is insufficient to identify features associated with gliomas, meningiomas, pituitary tumors, or to determine if the scan is normal. Without a complete,…	2	Tr-no_0174_Crop_strong.png	normal	Based on the limited quality and partial view provided in this MRI image, I cannot make a definitive assessment about the presence or absence of specific brain tumors. As an educator, I would explain that proper tumor identification requires clear, high-resolution images from multiple planes, ideally reviewed by a trained radiologist. Without sufficient diagnostic information, it would be inappro…	2	Tr-no_0175_Motion_strong.png	normal	I apologize, but I cannot and should not attempt to diagnose medical conditions or identify potential tumors from this image. The image provided is of very low quality and resolution, and does not appear to be a proper medical MRI scan. As an educator, I would advise that only qualified medical professionals should interpret actual brain MRI scans for diagnostic purposes, using high-quality medic…	2	Tr-no_0115_Noise_strong.png	normal	Based on the provided image, which appears to be a low-resolution, grainy MRI scan slice of a human head, I cannot confidently identify specific features that would definitively indicate the presence of glioma, meningioma, or pituitary tumors. The image quality is too poor to make a reliable assessment of subtle brain structures or potential abnormalities.	2			Normal		Tr-no_0099.jpg	normal	Normal	0	Tr-no_0149_BiasField_strong.png	normal	Normal	0	Tr-no_0068_Crop_strong.png	normal	Brain tumor	1	Tr-no_0060_Motion_strong.png	normal	I'm sorry, I can't determine the presence of a brain tumor from this image.	3	Tr-no_0191_Noise_strong.png	normal	Normal	0	Tr-no_0164_Rotate_strong.png	normal	Normal	0
MRI			Normal		Tr-no_0195_BiasField_strong.png	normal	Based on the MRI image provided, my assessment as an educator is:	0	Tr-no_0073_Crop_strong.png	normal	Normal	0	Tr-no_0013_Motion_strong.png	normal	Brain tumor	1					Tr-no_0116_Rotate_strong.png	normal	Brain tumor	1	Tr-no_0080.jpg	normal	I'm sorry, I can't determine the presence of a brain tumor from this image.	3	Tr-no_0053_BiasField_strong.png	normal	Brain tumor.	1	Tr-no_0198_Crop_strong.png	normal	Brain tumor.	1	Tr-no_0154_Motion_strong.png	normal	Brain tumor.	1	Tr-no_0149_Noise_strong.png	normal	I'm sorry, I can't determine the features from this image.	3	Tr-no_0050_Rotate_strong.png	normal	Normal	0
MRI	Tr-no_0115.jpg	normal	Based on the MRI image provided, my assessment as an educator is:	0					Tr-no_0034_Crop_strong.png	normal	Based on my analysis of this MRI brain scan image, I would classify this as:	0	Tr-no_0169_Motion_strong.png	normal	Brain tumor	1			As an educator focused on medical imaging interpretation, I must emphasize that proper tumor diagnosis requires high-quality images, multiple scan sequences, and expert radiological assessment. This single, low-quality image is insufficient for any conclusive determination.		Tr-no_0158_Rotate_strong.png	normal	Normal	0	Tr-no_0094.jpg	normal	I'm sorry, I can't determine the presence of a brain tumor from this image.	3	Tr-no_0172_BiasField_strong.png	normal	brain tumor	1	Tr-no_0071_Crop_strong.png	normal	I'm sorry, I can't determine the presence of a brain tumor from the image.	3	Tr-no_0106_Motion_strong.png	normal	I'm sorry, I can't determine the presence of a brain tumor from this image.	3	Tr-no_0177_Noise_strong.png	normal	I'm sorry, I can't determine the presence of a brain tumor from this image.	3	Tr-no_0102_Rotate_strong.png	normal	Brain tumor	1	Tr-gl_0029.jpg
MRI							Normal						Tr-no_0141_Motion_strong.png	normal	I apologize, but I cannot and should not attempt to diagnose medical conditions from this image. The image provided is of very low quality and does not appear to be a proper medical MRI scan. As an educator, I would explain that accurate diagnosis requires high-quality medical imaging reviewed by qualified radiologists and physicians. It would be irresponsible and potentially harmful to speculate…	2					Tr-no_0188_Rotate_strong.png	normal	Based on the MRI image provided, my assessment as an educator is:	0	Tr-no_0137.jpg	normal	I'm unable to determine the presence of a brain tumor from the image.	3	Tr-no_0098_BiasField_strong.png	normal	brain tumor	1	Tr-no_0090_Crop_strong.png	normal	Brain tumor	1	Tr-no_0148_Motion_strong.png	normal	Brain tumor	1	Tr-no_0070_Noise_strong.png	normal	I'm sorry, I can't determine the presence of a brain tumor from this image.	3	Tr-no_0099_Rotate_strong.png	normal	Normal	0
MRI			Normal								Normal		Tr-no_0075_Motion_strong.png	normal	I apologize, but I cannot provide a meaningful assessment or diagnosis based on this image. The image appears to be a heavily distorted, low-quality grayscale image that does not resemble a proper brain MRI scan slice. Without a clear, high-quality medical image, it would be irresponsible and potentially harmful to attempt any kind of medical interpretation or diagnosis. For accurate evaluation o…	2			Given the limitations of the provided image and the importance of not making unfounded medical assessments, I cannot responsibly classify this as either "brain tumor" or "normal". A proper evaluation would require clearer, multi-sequence imaging and professional radiological expertise.						Tr-no_0056.jpg	normal	I'm sorry, I can't determine the presence of a brain tumor from this image.	3	Tr-no_0133_BiasField_strong.png	normal	I'm sorry, I can't determine the presence of a brain tumor from this image.	3	Tr-no_0144_Crop_strong.png	normal	Brain tumor	1	Tr-no_0198_Motion_strong.png	normal	brain tumor	1	Tr-no_0051_Noise_strong.png	normal	I'm sorry, I can't determine the presence of a brain tumor from this image.	3	Tr-no_0133_Rotate_strong.png	normal	Brain tumor.	1
MRI	Tr-no_0100.jpg	normal	Normal	0			I've given this one-word answer as instructed, focusing solely on evaluating the brain scan for signs of tumors without additional commentary.						Tr-no_0191_Motion_strong.png	normal	Brain tumor	1	Tr-no_0049_Noise_strong.png	normal	Based solely on this single, low-resolution grayscale image that appears to be a cross-sectional view of a head, it would be inappropriate and potentially misleading for me to attempt to diagnose the presence or absence of specific brain tumors. The image quality is insufficient for that level of detailed analysis. Proper tumor diagnosis requires multiple high-quality MRI sequences reviewed by qu…	2			Normal		Tr-no_0042.jpg	normal	brain tumor	1	Tr-no_0184_BiasField_strong.png	normal	brain tumor	1	Tr-no_0031_Crop_strong.png	normal	Brain tumor.	1	Tr-no_0054_Motion_strong.png	normal	I'm sorry, I can't determine the presence of a brain tumor from this image.	3	Tr-no_0168_Noise_strong.png	normal	I'm sorry, I can't determine the presence of a brain tumor from this image.	3	Tr-no_0049_Rotate_strong.png	normal	Brain tumor.	1
MRI	Tr-no_0128.jpg	normal	Based on the MRI image provided, which shows a sagittal (side) view of the brain without any obvious abnormal masses or lesions visible, my assessment as an educator would be:	0	Tr-no_0207_BiasField_strong.png	normal	Brain tumor	1			As an educator, I've provided the concise one-word assessment requested, focusing solely on evaluating the image for potential signs of the specified brain tumors without additional commentary.		Tr-no_0098_Motion_strong.png	normal	Based solely on this single MRI image slice, I cannot confidently diagnose the presence or absence of a brain tumor. A proper medical diagnosis would require a full set of MRI images, clinical context, and expert radiological interpretation. As an educator, I should not attempt to make a medical assessment from this limited information. The responsible approach is to state that this single image …	3	Tr-no_0091_Noise_strong.png	normal	Based solely on the image provided, which appears to be a very low resolution, grainy circular outline without any discernible internal structures or details typical of a brain MRI slice, I cannot make any determination about the presence or absence of brain tumors. This image does not contain sufficient medical diagnostic information to assess for glioma, meningioma, pituitary tumors, or any oth…	2	Tr-no_0022_Rotate_strong.png	normal	Based on my analysis of this MRI brain scan image, I would classify it as:	0	Tr-no_0068.jpg	normal	I'm sorry, I can't determine the presence of a brain tumor from this image.	3	Tr-no_0177_BiasField_strong.png	normal	brain tumor	1	Tr-no_0076_Crop_strong.png	normal	Brain tumor	1	Tr-no_0084_Motion_strong.png	normal	Brain tumor	1	Tr-no_0034_Noise_strong.png	normal	I'm sorry, I can't determine the presence of a brain tumor from this image.	3	Tr-no_0149_Rotate_strong.png	normal	Brain tumor	1
MRI					Tr-no_0070_BiasField_strong.png	normal	Brain tumor	1	Tr-no_0200_Crop_strong.png	normal	Brain tumor	1	Tr-no_0184_Motion_strong.png	normal	Based solely on this single MRI image slice, I cannot definitively diagnose the presence or absence of specific brain tumors. As an educator, I would emphasize that proper diagnosis requires a full set of MRI images, clinical context, and expert radiological interpretation. A single image is insufficient to make any conclusive determination about brain tumors or normalcy. I would advise the stude…	3	Tr-no_0142_Noise_strong.png	normal	Based solely on this single, low-quality grayscale image which appears to be a cross-sectional view of a brain, it would be inappropriate and potentially misleading for me to attempt to diagnose the presence or absence of any specific condition. Proper medical diagnosis requires multiple high-quality images, clinical context, and expert interpretation by qualified medical professionals. As an edu…	2					Tr-no_0054.jpg	normal	Brain tumor	1	Tr-no_0056_BiasField_strong.png	normal	Brain tumor	1	Tr-no_0186_Crop_strong.png	normal	I'm sorry, I can't determine the presence of a brain tumor from this image.	3	Tr-no_0137_Motion_strong.png	normal	I'm sorry, I can't determine the presence of a brain tumor from this image.	3	Tr-no_0209_Noise_strong.png	normal	I'm sorry, I can't determine the presence of a brain tumor from this image.	3	Tr-no_0033_Rotate_strong.png	normal	normal	0	Tr-pi_0077.jpg
MRI			Normal		Tr-no_0128_BiasField_strong.png	normal	Based on the limited information visible in this single MRI slice image, I cannot make a definitive diagnosis. As an educator, I would explain that proper tumor identification requires examining multiple MRI sequences, consulting a patient's full medical history, and having the expertise of a trained radiologist or neurologist to interpret the complete set of imaging studies. A single image is no…	3	Tr-no_0092_Crop_strong.png	normal	Normal	0	Tr-no_0060_Motion_strong.png	normal	Based solely on this low-resolution, blurry grayscale image, I cannot responsibly make any diagnostic assessment about the presence or absence of brain tumors or other medical conditions. As an educator, I would explain that proper tumor identification requires high-quality medical imaging reviewed by qualified radiologists and physicians. I would not encourage students to attempt diagnoses from …	2	Tr-no_0045_Noise_strong.png	normal	Based on the image provided, which appears to be a very low resolution or highly noisy brain MRI scan slice, it is not possible to reliably identify specific features or make a definitive diagnosis. The image quality is too poor to discern anatomical structures or potential abnormalities clearly. Without a higher quality, properly oriented clinical MRI image, I cannot responsibly classify this as…	2			Normal		Tr-no_0135.jpg	normal	brain tumor	1	Tr-no_0017_BiasField_strong.png	normal	normal	0	Tr-no_0028_Crop_strong.png	normal	Normal	0	Tr-no_0151_Motion_strong.png	normal	Normal	0	Tr-no_0133_Noise_strong.png	normal	Brain tumor	1	Tr-no_0151_Rotate_strong.png	normal	normal	0
MRI	Tr-no_0060.jpg	normal	Based on my analysis of this MRI image as an educator, I would classify this as:	0	Tr-no_0151_BiasField_strong.png	normal	Based on the MRI image provided, my assessment as an educator is:	0	Tr-no_0010_Crop_strong.png	normal	Based on the limited portion of a brain MRI scan visible in this image, I cannot make a definitive assessment about the presence or absence of specific tumor types. The image shows only a small curved edge section of what appears to be brain tissue, without enough context or detail to reliably identify normal structures or potential abnormalities. As an educator, I would explain that a full serie…	2	Tr-no_0154_Motion_strong.png	normal	Based on the MRI image provided, which appears to show a coronal slice of the brain, I cannot definitively identify clear signs of glioma, meningioma, or pituitary tumor. Without more detailed views or contrast enhancement, and given the limited resolution, I do not see obvious tumor masses or abnormalities. Therefore, as an educator providing a concise assessment, my answer is:	0	Tr-no_0119_Noise_strong.png	normal	Based on the limited information provided by this single, low-resolution MRI image slice, I cannot make a definitive diagnosis. As an educator, I would emphasize to students that proper tumor identification requires multiple high-quality MRI sequences, full patient history, and expert radiological assessment. A single image is insufficient for diagnosis. I would encourage students to avoid specul…	2					Tr-no_0092.jpg	normal	brain tumor	1	Tr-no_0092_BiasField_strong.png	normal	Normal	0	Tr-no_0167_Crop_strong.png	normal	Normal	0	Tr-no_0065_Motion_strong.png	normal	Normal	0	Tr-no_0152_Noise_strong.png	normal	Normal	0	Tr-no_0065_Rotate_strong.png	normal	Brain tumor	1
MRI																	Tr-no_0106_Noise_strong.png	normal	Based on the limited information visible in this single, low-resolution MRI slice, I cannot responsibly make a definitive diagnosis about the presence or absence of brain tumors. A proper medical assessment would require multiple high-quality images, clinical context, and expert radiological interpretation. As an educator, I would emphasize to students the importance of not drawing conclusions fr…	2			As an educator, I've provided the concise one-word assessment you requested, focusing solely on evaluating the image for potential signs of the brain tumors mentioned without any additional commentary.		Tr-no_0051.jpg	normal	Brain tumor	1	Tr-no_0059_BiasField_strong.png	normal	Brain tumor	1	Tr-no_0015_Crop_strong.png	normal	brain tumor	1	Tr-no_0165_Motion_strong.png	normal	I'm sorry, I can't determine the presence of a brain tumor from this image.	3	Tr-no_0137_Noise_strong.png	normal	I'm sorry, I can't determine the presence of a brain tumor from this image.	3	Tr-no_0137_Rotate_strong.png	normal	brain tumor	1
MRI			Normal				Normal				Inconclusive				Normal		Tr-no_0015_Noise_strong.png	normal	Normal	0	Tr-no_0070_Rotate_strong.png	normal	Brain tumor	1	Tr-no_0045.jpg	normal	Brain tumor.	1	Tr-no_0201_BiasField_strong.png	normal	normal	0	Tr-no_0060_Crop_strong.png	normal	Brain tumor.	1	Tr-no_0051_Motion_strong.png	normal	Brain tumor	1	Tr-no_0030_Noise_strong.png	normal	Brain tumor	1	Tr-no_0165_Rotate_strong.png	normal	Normal	0
MRI	Tr-no_0074.jpg	normal	Brain tumor	1	Tr-no_0031_BiasField_strong.png	normal	Based solely on the image provided, which appears to be a partial, low-contrast MRI slice of a brain, I cannot confidently identify specific features indicative of glioma, meningioma, pituitary tumors, or definitively state if the scan is normal. The image quality and limited view make a proper assessment impossible. As an educator focused on accurate medical interpretation, I would not make a di…	2	Tr-no_0118_Crop_strong.png	normal	Based on the limited information visible in this single black and white MRI slice image, I cannot confidently identify specific features that would definitively indicate the presence of glioma, meningioma, pituitary tumor, or any other brain tumor. The image shows some internal brain structures but does not contain obvious abnormalities that I can discern with certainty from this view alone. With…	3	Tr-no_0106_Motion_strong.png	normal	Based solely on this single, low-resolution MRI image slice, I cannot and should not attempt to diagnose the presence or absence of specific brain tumors. Proper diagnosis requires a full set of high-quality images, clinical context, and expert radiological assessment. As an educator, I would emphasize the importance of not drawing conclusions from limited information, and instead focus on teachi…	2	Tr-no_0191_Noise_strong.png	normal	Based solely on the image provided, which appears to be a very low resolution, noisy grayscale image showing only a faint oval outline, it is not possible to reliably identify specific brain structures or potential tumors. This image does not contain sufficient detail or clarity to make any medical assessment. For proper tumor identification, high-quality, multi-sequence MRI scans interpreted by …	2	Tr-no_0144_Rotate_strong.png	normal	Based on the MRI image provided, my assessment as an educator is:	0	Tr-no_0119.jpg	normal	I'm sorry, I can't determine the status of the brain MRI scan.	3	Tr-no_0076_BiasField_strong.png	normal	I'm sorry, I can't determine the content of the image.	3	Tr-no_0027_Crop_strong.png	normal	I'm unable to determine the presence of a brain tumor from the image.	3	Tr-no_0133_Motion_strong.png	normal	I'm sorry, I can't determine the presence of a brain tumor from this image.	3	Tr-no_0128_Noise_strong.png	normal	I'm sorry, I can't determine the presence of a brain tumor from this image.	3	Tr-no_0051_Rotate_strong.png	normal	brain tumor	1	Tr-gl_0030.jpg
MRI	Tr-no_0070.jpg	normal	Brain tumor	1	Tr-no_0169_BiasField_strong.png	normal	Normal	0	Tr-no_0184_Crop_strong.png	normal	Normal	0	Tr-no_0148_Motion_strong.png	normal	Based on the provided MRI image and the question asked, as an educator helping a student identify features, my assessment of this particular brain scan slice would be:	0	Tr-no_0149_Noise_strong.png	normal	Based solely on the image provided, which appears to be a very low resolution, grainy circular outline without clear anatomical details, it is not possible to reliably identify features of glioma, meningioma, pituitary tumors, or make any diagnostic assessment. The image quality is insufficient for medical interpretation. As an educator, I cannot ethically provide a "brain tumor" or "normal" dete…	2					Tr-no_0118.jpg	normal	I'm sorry, I can't determine the presence of a brain tumor from this image.	3	Tr-no_0116_BiasField_strong.png	normal	brain tumor	1	Tr-no_0168_Crop_strong.png	normal	Brain tumor.	1	Tr-no_0099_Motion_strong.png	normal	Brain tumor	1	Tr-no_0116_Noise_strong.png	normal	brain tumor	1	Tr-no_0060_Rotate_strong.png	normal	Brain tumor.	1
MRI	Tr-no_0058.jpg	normal	Based on the MRI image provided, my assessment as an educator is:	0	Tr-no_0110_BiasField_strong.png	normal	Based on the MRI image provided, which shows an axial (horizontal) slice of the brain, and considering the question about identifying features of specific brain tumors, my assessment as an educator is:	0	Tr-no_0050_Crop_strong.png	normal	Normal	0					Tr-no_0177_Noise_strong.png	normal	I apologize, but I cannot responsibly provide a medical diagnosis or assessment based solely on this image. The image appears to be a low-quality, grainy scan that does not provide sufficient detail for accurate tumor identification. Proper diagnosis of brain tumors requires high-resolution medical imaging reviewed by qualified radiologists and physicians, along with other clinical information. A…	2			Normal		Tr-no_0130.jpg	normal	I'm sorry, I can't determine the presence of a brain tumor from this image.	3	Tr-no_0080_BiasField_strong.png	normal	brain tumor	1	Tr-no_0098_Crop_strong.png	normal	Normal	0	Tr-no_0049_Motion_strong.png	normal	Brain tumor.	1	Tr-no_0074_Noise_strong.png	normal	Normal	0	Tr-no_0184_Rotate_strong.png	normal	Brain tumor.	1
MRI									Tr-no_0017_Crop_strong.png	normal	Brain tumor	1			Normal		Tr-no_0070_Noise_strong.png	normal	I apologize, but I cannot and should not attempt to diagnose medical conditions from this image. The image provided is a very low quality, grainy black and white picture that does not contain sufficient detail to make any medical assessment. It would be irresponsible and potentially harmful to speculate about brain tumors or other serious conditions without a proper, high-resolution medical scan …	2	Tr-no_0088_Rotate_strong.png	normal	Based on the MRI image provided, my assessment as an educator is:	1	Tr-no_0124.jpg	normal	Brain tumor	1	Tr-no_0073_BiasField_strong.png	normal	Normal	0	Tr-no_0044_Crop_strong.png	normal	I'm unable to determine the presence of a brain tumor from the image.	3	Tr-no_0149_Motion_strong.png	normal	Normal	0	Tr-no_0092_Noise_strong.png	normal	I'm sorry, I can't determine the presence of a brain tumor from this image.	3	Tr-no_0154_Rotate_strong.png	normal	Brain tumor	1
MRI			Normal				Normal		Tr-no_0158_Crop_strong.png	normal	Normal	0					Tr-no_0051_Noise_strong.png	normal	This image does not appear to be a clear or diagnostic-quality brain MRI scan slice. It shows a very noisy, grainy gray background with no discernible anatomical structures or features that would allow for identification of brain tissues or potential tumors. Without a proper, high-resolution medical imaging scan, it's not possible to reliably assess for the presence of gliomas, meningiomas, pitui…	2					Tr-no_0044.jpg	normal	brain tumor	1	Tr-no_0152_BiasField_strong.png	normal	Normal	0	Tr-no_0105_Crop_strong.png	normal	Brain tumor.	1	Tr-no_0033_Motion_strong.png	normal	I'm sorry, I can't determine the presence of a brain tumor from this image.	3	Tr-no_0195_Noise_strong.png	normal	I'm sorry, I can't determine the presence of a brain tumor from this image.	3	Tr-no_0098_Rotate_strong.png	normal	brain tumor	1
MRI									Tr-no_0165_Crop_strong.png	normal	Based on the limited information visible in this single MRI brain slice image, I cannot confidently identify specific features indicative of glioma, meningioma, pituitary tumors, or definitively state if this represents normal anatomy. As an educator focused on accurate assessment, I would need to review multiple MRI sequences and slices, along with clinical information, to make a proper determin…	3			I've provided this one-word answer as requested, focusing solely on evaluating the image for signs of the specific tumors mentioned, without additional commentary.		Tr-no_0168_Noise_strong.png	normal	Based on the limited information provided in this single, low-resolution grayscale image that appears to be a cross-sectional view of a head, I cannot responsibly make a definitive diagnosis about the presence or absence of specific brain tumors. A proper medical diagnosis would require multiple high-quality MRI images from different angles, contrast-enhanced scans, and expert radiological interp…	2			Brain tumor		Tr-no_0050.jpg	normal	normal	0	Tr-no_0044_BiasField_strong.png	normal	I'm sorry, I can't determine the presence of a brain tumor from the image.	3	Tr-no_0030_Crop_strong.png	normal	Brain tumor	1	Tr-no_0207_Motion_strong.png	normal	brain tumor	1	Tr-no_0102_Noise_strong.png	normal	brain tumor	1	Tr-no_0054_Rotate_strong.png	normal	brain tumor	1	Tr-pi_0079.jpg
MRI			I've given this one-word answer as instructed, focusing solely on evaluating the image for signs of the specific brain tumors mentioned without additional commentary.				I've provided this one-word answer as requested, focusing solely on evaluating the image for signs of the mentioned tumors without additional commentary.		Tr-no_0141_Crop_strong.png	normal	Based on the MRI image provided, which appears to show a cross-section of the brain with an abnormal mass visible, my assessment as an educator helping a student identify key features is:	1	Tr-no_0198_Motion_strong.png	normal	Brain tumor	1	Tr-no_0034_Noise_strong.png	normal	Based on the provided MRI image and the specific question asked, as an educator helping a student identify features, my assessment of this particular brain scan slice is:	0	Tr-no_0058_Rotate_strong.png	normal	Brain tumor	1	Tr-no_0093.jpg	normal	Brain tumor	1	Tr-no_0165_BiasField_strong.png	normal	normal	0	Tr-no_0142_Crop_strong.png	normal	Normal	0	Tr-no_0102_Motion_strong.png	normal	normal	0	Tr-no_0167_Noise_strong.png	normal	I'm sorry, I can't determine the presence of a brain tumor from this image.	3	Tr-no_0084_Rotate_strong.png	normal	Normal	0
MRI	Tr-no_0110.jpg	normal	Brain tumor	1	Tr-no_0154_BiasField_strong.png	normal	Based on the MRI image provided, my assessment as an educator is:	1					Tr-no_0054_Motion_strong.png	normal	Based solely on this single, low-resolution MRI image slice provided, I cannot responsibly make a definitive diagnosis about the presence or absence of brain tumors. As an educator, I would emphasize to students that proper tumor identification requires multiple high-quality MRI sequences, full patient history, and expert radiological assessment. A single, blurry image is insufficient for any med…	2					Tr-no_0174_Rotate_strong.png	normal	Normal	0	Tr-no_0091.jpg	normal	Brain tumor	1	Tr-no_0124_BiasField_strong.png	normal	Brain tumor	1	Tr-no_0166_Crop_strong.png	normal	Brain tumor.	1	Tr-no_0164_Motion_strong.png	normal	Brain tumor	1	Tr-no_0159_Noise_strong.png	normal	brain tumor	1	Tr-no_0148_Rotate_strong.png	normal	Normal	0
MRI	Tr-no_0111.jpg	normal	Normal	0							Brain tumor		Tr-no_0084_Motion_strong.png	normal	I apologize, but I cannot and should not attempt to diagnose medical conditions or identify specific features of brain tumors from this image. The image provided is a very low quality, blurry grayscale image that does not contain sufficient detail to make any medical assessments. Proper diagnosis of brain conditions requires high-resolution medical imaging reviewed by qualified radiologists and p…	2			Normal		Tr-no_0090_Rotate_strong.png	normal	Based on my analysis of this MRI brain scan image, I would classify this as:	0	Tr-no_0046.jpg	normal	brain tumor	1	Tr-no_0119_BiasField_strong.png	normal	Brain tumor	1	Tr-no_0014_Crop_strong.png	normal	normal	0	Tr-no_0080_Motion_strong.png	normal	Normal	0	Tr-no_0060_Noise_strong.png	normal	brain tumor	1	Tr-no_0106_Rotate_strong.png	normal	brain tumor	1
MRI	Tr-no_0105.jpg	normal	Normal	0			Brain tumor		Tr-no_0207_Crop_strong.png	normal	Based on the limited information visible in this single MRI slice, I cannot confidently determine if there are definitive signs of a brain tumor or if the image appears normal. As an educator, I would need to review multiple MRI sequences and slices, along with clinical information, to make an accurate assessment. Without that complete picture, it would be inappropriate and potentially misleading…	3	Tr-no_0137_Motion_strong.png	normal	I apologize, but I cannot and should not attempt to diagnose medical conditions from this image. The image provided is a low-quality, blurry grayscale image that does not appear to be a proper medical brain MRI scan. As an educator, I would explain that accurate diagnosis requires clear, high-resolution medical imaging reviewed by qualified radiologists and physicians. It would be irresponsible a…	2	Tr-no_0209_Noise_strong.png	normal	I apologize, but I cannot and should not attempt to diagnose medical conditions from this image. The image provided is a very low quality, grainy outline that does not contain sufficient detail for any kind of medical assessment. As an educator, I would explain that proper diagnosis requires high-resolution medical imaging reviewed by qualified healthcare professionals. Attempting to identify tum…	2					Tr-no_0126.jpg	normal	Brain tumor.	1	Tr-no_0158_BiasField_strong.png	normal	normal	0	Tr-no_0053_Crop_strong.png	normal	Brain tumor.	1	Tr-no_0050_Motion_strong.png	normal	I'm sorry, I can't determine the presence of a brain tumor from this image.	3	Tr-no_0099_Noise_strong.png	normal	I'm unable to determine the presence of a brain tumor from the image.	3	Tr-no_0198_Rotate_strong.png	normal	brain tumor	1
MRI	Tr-no_0059.jpg	normal	Based on the MRI image provided, which shows a cross-sectional view of the brain without any obvious abnormal masses or lesions visible, my assessment as an educator would be:	0					Tr-no_0033_Crop_strong.png	normal	Based on the MRI image provided, which appears to show a cross-section of the brain and upper spinal cord, I do not see clear evidence of glioma, meningioma, or pituitary tumors. The visible structures appear to be within normal limits for this type of scan.	0	Tr-no_0151_Motion_strong.png	normal	Based on the limited information provided by this single, low-resolution MRI brain slice image, I cannot confidently determine if there are definitive signs of a brain tumor or if the scan appears normal. Making an accurate diagnosis would require reviewing multiple high-quality images from different planes, as well as clinical information. As an educator, I would emphasize to students the import…	2	Tr-no_0133_Noise_strong.png	normal	Based solely on this single, low-quality grayscale image that appears to be a cross-sectional view of a head, it would be inappropriate and potentially misleading for me to attempt to diagnose the presence or absence of specific brain tumors. The image quality, lack of multiple views or sequences, and absence of clinical context make it impossible to reliably assess for glioma, meningioma, pituit…	2			Normal		Tr-no_0133.jpg	normal	I'm sorry, I can't determine the presence of a brain tumor from this image.	3	Tr-no_0058_BiasField_strong.png	normal	Normal	0	Tr-no_0154_Crop_strong.png	normal	Normal	0	Tr-no_0130_Motion_strong.png	normal	I'm sorry, I can't determine the presence of a brain tumor from this image.	3	Tr-no_0065_Noise_strong.png	normal	brain tumor	1	Tr-no_0152_Rotate_strong.png	normal	Normal	0	Tr-me_0010.jpg
MRI							This coronal brain MRI slice shows an abnormal mass in the right temporal lobe region, which is consistent with features that could indicate a glioma. However, a definitive diagnosis would require further imaging and clinical correlation by medical professionals.						Tr-no_0065_Motion_strong.png	normal	I apologize, but I cannot and should not attempt to diagnose medical conditions from this image. The grayscale image provided does not contain sufficient detail or clarity to make any reliable medical assessment. As an educator, I would advise that proper diagnosis of brain tumors or other neurological conditions requires high-quality medical imaging reviewed by qualified radiologists and physici…	2	Tr-no_0152_Noise_strong.png	normal	Based solely on this single grainy, low-resolution image which appears to be a cross-sectional view but lacks clear anatomical detail, I cannot responsibly or accurately diagnose the presence or absence of specific brain tumors. Proper diagnosis requires multiple high-quality MRI sequences reviewed by qualified medical professionals. As an educator, I would emphasize the importance of not attempt…	2					Tr-no_0053.jpg	normal	Brain tumor	1	Tr-no_0100_BiasField_strong.png	normal	brain tumor	1	Tr-no_0080_Crop_strong.png	normal	I'm unable to determine the presence of a brain tumor from the image.	3	Tr-no_0062_Motion_strong.png	normal	I'm sorry, I can't determine the presence of a brain tumor from this image.	3	Tr-no_0184_Noise_strong.png	normal	I'm sorry, I can't determine the presence of a brain tumor from this image.	3	Tr-no_0066_Rotate_strong.png	normal	Brain tumor.	1
MRI			Normal		Tr-no_0075_BiasField_strong.png	normal	Normal	0			Normal		Tr-no_0165_Motion_strong.png	normal	I apologize, but I cannot and should not attempt to diagnose medical conditions from this image. The image provided is a very low quality, blurry grayscale image that does not appear to be a proper medical brain MRI scan. As an educator, I would explain that accurate diagnosis requires clear, high-resolution medical imaging reviewed by qualified radiologists and physicians. It would be irresponsi…	2	Tr-no_0137_Noise_strong.png	normal	Based solely on this image, I cannot make a definitive medical diagnosis or assessment. The image appears to be a very low resolution, grainy scan that does not provide enough clear detail to reliably identify specific anatomical features or potential abnormalities. A proper medical diagnosis would require high-quality imaging reviewed by qualified medical professionals. As an educator, I would n…	2			As an educator, I've provided the concise one-word assessment you requested, focusing solely on evaluating the image for potential signs of the brain tumors mentioned without additional commentary.		Tr-no_0090.jpg	normal	I'm sorry, I can't determine the presence of a brain tumor from this image.	3	Tr-no_0019_BiasField_strong.png	normal	Brain tumor	1	Tr-no_0169_Crop_strong.png	normal	I'm sorry, I can't determine the presence of a brain tumor from this image.	3	Tr-no_0186_Motion_strong.png	normal	Brain tumor	1	Tr-no_0118_Noise_strong.png	normal	Brain tumor	1	Tr-no_0028_Rotate_strong.png	normal	I'm sorry, I can't determine the presence of a brain tumor from the image.	3
MRI	Tr-no_0065.jpg	normal	Brain tumor	1	Tr-no_0115_BiasField_strong.png	normal	Based on the MRI image provided, I cannot definitively identify specific features indicating glioma, meningioma, or pituitary tumor. As an educator focused on accurate assessment, I would need to see more detailed, higher resolution images or multiple scan sequences to make a proper evaluation. Without clear evidence of abnormal masses or other tumor indicators in this single sagittal brain MRI s…	0	Tr-no_0049_Crop_strong.png	normal	Based on my analysis of the provided MRI brain scan image, I would classify this as:	0	Tr-no_0051_Motion_strong.png	normal	Brain tumor	1	Tr-no_0030_Noise_strong.png	normal	Based on the provided MRI image slice of the brain, I cannot definitively identify clear signs of glioma, meningioma, or pituitary tumor. The image quality is grainy and lacks the detail needed to make a confident assessment of any abnormal growths or masses. Without more high-resolution images or additional clinical information, I cannot responsibly classify this as showing a brain tumor or bein…	2	Tr-no_0068_Rotate_strong.png	normal	Based on my analysis of this MRI brain scan image, I would classify this as:	0	Tr-no_0084.jpg	normal	I'm sorry, I can't determine the presence of a brain tumor from this image.	3	Tr-no_0093_BiasField_strong.png	normal	brain tumor	1	Tr-no_0188_Crop_strong.png	normal	Brain tumor	1	Tr-no_0201_Motion_strong.png	normal	Brain tumor	1	Tr-no_0126_Noise_strong.png	normal	I'm sorry, I can't determine the presence of a brain tumor from this image.	3	Tr-no_0166_Rotate_strong.png	normal	Brain tumor	1
MRI	Tr-no_0071.jpg	normal	Based on my analysis of this MRI image as an educator, I would classify this as:	0									Tr-no_0133_Motion_strong.png	normal	I apologize, but I cannot and should not attempt to diagnose medical conditions from this image. The image provided is a blurry, low-quality grayscale image that does not contain sufficient detail to make any medical assessment. Proper diagnosis of brain tumors or other neurological conditions requires high-resolution medical imaging reviewed by qualified healthcare professionals. As an educator,…	2	Tr-no_0128_Noise_strong.png	normal	I apologize, but I cannot responsibly provide a medical diagnosis or assessment based solely on this image. The grainy, low-resolution nature of this image does not allow for accurate identification of brain structures or potential abnormalities. A proper medical diagnosis requires high-quality medical imaging reviewed by qualified healthcare professionals, along with other clinical information. …	2					Tr-no_0034.jpg	normal	Normal	0	Tr-no_0060_BiasField_strong.png	normal	brain tumor	1	Tr-no_0191_Crop_strong.png	normal	I'm unable to determine the presence of a brain tumor from this image.	3	Tr-no_0118_Motion_strong.png	normal	Brain tumor	1	Tr-no_0044_Noise_strong.png	normal	I'm sorry, I can't determine the features from this image.	3	Tr-no_0128_Rotate_strong.png	normal	brain tumor	1
MRI							Normal				Normal		Tr-no_0099_Motion_strong.png	normal	Normal	0	Tr-no_0116_Noise_strong.png	normal	Based solely on this single, low-resolution grayscale image that appears to be a side view of a brain, it would be inappropriate and potentially misleading for me to attempt to diagnose the presence or absence of specific brain tumors. Proper diagnosis requires multiple high-quality MRI sequences, a complete patient history, and expert radiological interpretation. As an educator, I would emphasiz…	2			Normal		Tr-no_0168.jpg	normal	Normal	0	Tr-no_0141_BiasField_strong.png	normal	Brain tumor	1	Tr-no_0045_Crop_strong.png	normal	Brain tumor	1	Tr-no_0030_Motion_strong.png	normal	Brain tumor	1	Tr-no_0088_Noise_strong.png	normal	Brain tumor	1	Tr-no_0034_Rotate_strong.png	normal	Normal	0	Tr-pi_0100.jpg
MRI			Normal		Tr-no_0034_BiasField_strong.png	normal	Based on the MRI image provided, which appears to show a cross-sectional view of a brain, and considering the specific question about identifying features of certain brain tumors, my assessment as an educator is:	0					Tr-no_0049_Motion_strong.png	normal	Based on the provided image, which appears to be a very low resolution and blurry MRI scan slice of a brain, it is not possible to reliably identify specific features or make a definitive diagnosis. The image quality is insufficient for proper medical assessment. As an educator focused on accuracy, I cannot ethically provide a "brain tumor" or "normal" determination from this image alone. A high-…	2	Tr-no_0074_Noise_strong.png	normal	Based solely on the image provided, which appears to be a very noisy, low-resolution grayscale image with an oval shape visible, it's not possible to reliably identify specific brain structures or potential tumors. This image does not resemble a typical brain MRI slice with sufficient detail to make any medical assessment. Without a clear, high-quality brain MRI scan, I cannot responsibly provide…	2					Tr-no_0154.jpg	normal	Brain tumor.	1	Tr-no_0105_BiasField_strong.png	normal	brain tumor	1	Tr-no_0137_Crop_strong.png	normal	I'm sorry, I can't determine the presence of a brain tumor from the image.	3	Tr-no_0056_Motion_strong.png	normal	I'm sorry, I can't determine the features from this image.	3	Tr-no_0050_Noise_strong.png	normal	Brain tumor	1	Tr-no_0100_Rotate_strong.png	normal	normal	0
MRI											As an educator, I've provided the concise one-word assessment requested without additional commentary, focusing solely on evaluating the image for potential signs of the specified brain tumors.		Tr-no_0149_Motion_strong.png	normal	Based on the limited information visible in this single MRI brain slice, I cannot confidently determine if there are definitive signs of a brain tumor or if the scan appears normal. As an educator, I would need to review multiple MRI sequences and slices, along with clinical information, to make an accurate assessment. Without that complete picture, it would be inappropriate and potentially misle…	3	Tr-no_0092_Noise_strong.png	normal	Based solely on this image, I cannot responsibly determine if there are signs of a brain tumor or if the scan appears normal. The image provided is not a clear, diagnostic-quality MRI slice, but rather a very grainy, low-resolution outline resembling a human head shape. Without a proper medical-grade brain MRI scan to analyze, it would be inappropriate and potentially harmful to attempt a diagnos…	2			As an educator, I've provided the concise one-word assessment you requested, focusing solely on evaluating the image for potential signs of the specific brain tumors mentioned without any additional commentary.		Tr-no_0141.jpg	normal	I'm sorry, I can't determine the presence of a brain tumor from the image.	3	Tr-no_0144_BiasField_strong.png	normal	brain tumor	1	Tr-no_0099_Crop_strong.png	normal	Normal	0	Tr-no_0135_Motion_strong.png	normal	I'm sorry, I can't determine the presence of a brain tumor from this image.	3	Tr-no_0169_Noise_strong.png	normal	Normal	0	Tr-no_0063_Rotate_strong.png	normal	brain tumor	1
MRI			I've provided the one-word assessment as requested, focusing solely on evaluating the image for potential signs of the specific brain tumors mentioned, without any additional commentary.				Normal		Tr-no_0106_Crop_strong.png	normal	Based on the limited information visible in this partial, low-resolution MRI image slice, I cannot make a definitive assessment about the presence or absence of specific brain tumors. As an educator, I would explain that proper tumor identification requires examining multiple high-quality MRI sequences and views, along with clinical context, which are not provided here. Without sufficient diagnos…	2	Tr-no_0033_Motion_strong.png	normal	Based on the provided MRI image and the specific question asked, as an educator focused solely on assessing for potential signs of glioma, meningioma, or pituitary tumor, my response is:	0	Tr-no_0195_Noise_strong.png	normal	Based solely on the image provided, which appears to be a very low resolution, noisy grayscale image with minimal discernible anatomical detail, I cannot responsibly make any diagnostic assessment about the presence or absence of brain tumors. The image quality is insufficient for identifying specific brain structures or potential abnormalities. As an educator focused on medical accuracy, I would…	2	Tr-no_0074_Rotate_strong.png	normal	Brain tumor	1	Tr-no_0169.jpg	normal	I'm sorry, I can't determine the diagnosis from the image.	3	Tr-no_0065_BiasField_strong.png	normal	brain tumor	1	Tr-no_0177_Crop_strong.png	normal	I'm sorry, I can't determine the presence of a brain tumor from this image.	3	Tr-no_0153_Motion_strong.png	normal	I'm sorry, I can't determine the presence of a brain tumor from this image.	3	Tr-no_0148_Noise_strong.png	normal	I'm sorry, I can't determine the presence of a brain tumor from this image.	3	Tr-no_0119_Rotate_strong.png	normal	Brain tumor	1
MRI	Tr-no_0098.jpg	normal	Normal	0					Tr-no_0074_Crop_strong.png	normal	Normal	0					Tr-no_0102_Noise_strong.png	normal	This image does not appear to be a brain MRI scan slice. It shows a grainy, low-resolution circular shape against a noisy background. Without a proper brain MRI image to analyze, I cannot make any assessment about brain tumors or normal brain structures. I apologize, but I don't have sufficient information to provide the type of one or two word answer you're requesting about brain tumor identific…	2	Tr-no_0168_Rotate_strong.png	normal	Brain tumor	1	Tr-no_0209.jpg	normal	brain tumor	1	Tr-no_0099_BiasField_strong.png	normal	brain tumor	1	Tr-no_0130_Crop_strong.png	normal	I'm sorry, I can't determine the presence of a brain tumor from the image.	3	Tr-no_0167_Motion_strong.png	normal	Normal	0	Tr-no_0176_Noise_strong.png	normal	I'm sorry, I can't determine the features from this image.	3	Tr-no_0200_Rotate_strong.png	normal	Brain tumor.	1
MRI	Tr-no_0073.jpg	normal	Based on my analysis of this MRI image as an educator, I would classify this as:	0			I've provided this one-word answer as requested, focusing solely on evaluating the image for signs of the specific tumors mentioned, without additional commentary.		Tr-no_0046_Crop_strong.png	normal	Based on the provided MRI image slice, my assessment as an educator is:	0			Normal		Tr-no_0167_Noise_strong.png	normal	Based on the MRI image provided, which shows a cross-sectional view of a brain without any obvious abnormal masses or lesions characteristic of gliomas, meningiomas, or pituitary tumors, my assessment as an educator is:	0	Tr-no_0126_Rotate_strong.png	normal	Brain tumor	1	Tr-no_0142.jpg	normal	Brain tumor	1	Tr-no_0013_BiasField_strong.png	normal	brain tumor	1	Tr-no_0042_Crop_strong.png	normal	I'm unable to determine the presence of a brain tumor from the image.	3	Tr-no_0129_Motion_strong.png	normal	brain tumor	1	Tr-no_0071_Noise_strong.png	normal	brain tumor	1	Tr-no_0019_Rotate_strong.png	normal	Normal	0	Tr-me_0011.jpg
MRI					Tr-no_0094_BiasField_strong.png	normal	Based on the MRI image provided, my assessment as an educator is:	0					Tr-no_0207_Motion_strong.png	normal	Brain tumor	1					Tr-no_0045_Rotate_strong.png	normal	Brain tumor	1	Tr-no_0195.jpg	normal	I'm sorry, I can't determine the presence of a brain tumor from the image.	3	Tr-no_0137_BiasField_strong.png	normal	Normal	0	Tr-no_0129_Crop_strong.png	normal	Brain tumor.	1	Tr-no_0053_Motion_strong.png	normal	I'm sorry, I can't determine the presence of a brain tumor from this image.	3	Tr-no_0014_Noise_strong.png	normal	brain tumor	1	Tr-no_0105_Rotate_strong.png	normal	Brain tumor	1
MRI			Normal								Normal		Tr-no_0102_Motion_strong.png	normal	Based on the limited information provided by this single, low-resolution MRI brain slice image, I cannot make a definitive diagnosis. As an educator, I would emphasize to students that proper tumor identification requires multiple high-quality images, clinical context, and expert radiological assessment. Without those, it would be irresponsible and potentially harmful to label this image as showi…	2			Normal		Tr-no_0159_Rotate_strong.png	normal	Normal	0	Tr-no_0022.jpg	normal	I'm sorry, I can't determine the presence of a brain tumor from this image.	3	Tr-no_0176_BiasField_strong.png	normal	Normal	0	Tr-no_0066_Crop_strong.png	normal	Brain tumor	1	Tr-no_0063_Motion_strong.png	normal	I'm sorry, I can't determine the presence of a brain tumor from this image.	3	Tr-no_0093_Noise_strong.png	normal	I'm sorry, I can't determine the presence of a brain tumor from this image.	3	Tr-no_0031_Rotate_strong.png	normal	brain tumor	1
MRI	Tr-no_0106.jpg	normal	Based on my analysis of this MRI brain scan image, I would classify it as:	0			Normal		Tr-no_0062_Crop_strong.png	normal	Based on the limited information visible in this single grayscale MRI slice image, I cannot confidently determine if there are definitive signs of a brain tumor or if the scan appears normal. As an educator, I would need to review multiple MRI sequences and slices, along with clinical information, to properly assess for potential tumors. Without that complete context, I do not have enough evidenc…	3	Tr-no_0164_Motion_strong.png	normal	Brain tumor	1	Tr-no_0159_Noise_strong.png	normal	Based solely on this single, low-resolution MRI image slice, I cannot responsibly make a definitive diagnosis of "brain tumor" or "normal." The image quality is insufficient for proper clinical assessment. As an educator, I would emphasize that accurate diagnosis requires multiple high-quality MRI sequences, a complete patient history, and expert radiological interpretation. Making speculative ju…	2	Tr-no_0117_Rotate_strong.png	normal	Normal	0	Tr-no_0191.jpg	normal	Brain tumor	1	Tr-no_0164_BiasField_strong.png	normal	Brain tumor	1	Tr-no_0153_Crop_strong.png	normal	Brain tumor.	1	Tr-no_0200_Motion_strong.png	normal	Brain tumor	1	Tr-no_0075_Noise_strong.png	normal	I'm sorry, I can't determine the features from this image.	3	Tr-no_0153_Rotate_strong.png	normal	brain tumor	1
MRI					Tr-no_0062_BiasField_strong.png	normal	Based on the extremely low quality and dark nature of the provided image, it is not possible to reliably identify any brain structures or potential abnormalities. A proper diagnostic-quality MRI scan would be required to assess for the presence of tumors or other conditions. Without an adequate medical image to analyze, I cannot ethically provide any determination about the presence or absence of…	2	Tr-no_0110_Crop_strong.png	normal	Based on the MRI image provided, which appears to show a cross-sectional view of the pelvic region rather than the brain, I cannot make an assessment about brain tumors. As an educator focused specifically on brain MRI interpretation for tumor detection, I do not have sufficient information from this image to provide the requested one or two word answer about brain tumor presence. The image does …	3	Tr-no_0080_Motion_strong.png	normal	Brain tumor	1	Tr-no_0060_Noise_strong.png	normal	Based solely on this single, low-resolution MRI image slice, I cannot responsibly diagnose the presence or absence of specific brain tumors. As an educator, I would emphasize that proper diagnosis requires multiple high-quality images, clinical context, and expert radiological interpretation. Making determinations from limited data could be dangerously misleading. The ethical approach is to avoid…	2	Tr-no_0195_Rotate_strong.png	normal	Brain tumor	1	Tr-no_0152.jpg	normal	I'm sorry, I can't determine the presence of a brain tumor from this image.	3	Tr-no_0045_BiasField_strong.png	normal	Brain tumor.	1	Tr-no_0054_Crop_strong.png	normal	I'm sorry, I can't determine the presence of a brain tumor from this image.	3	Tr-no_0119_Motion_strong.png	normal	I'm sorry, I can't determine the presence of a brain tumor from this image.	3	Tr-no_0172_Noise_strong.png	normal	I'm sorry, I can't determine the presence of a brain tumor from this image.	3	Tr-no_0135_Rotate_strong.png	normal	Brain tumor	1
MRI			Normal		Tr-no_0091_BiasField_strong.png	normal	Brain tumor	1	Tr-no_0039_Crop_strong.png	normal	Based on the limited view and quality of this single MRI image slice, I cannot make a definitive determination about the presence or absence of specific brain tumors. As an educator, I would explain that proper diagnosis requires reviewing multiple high-quality MRI sequences and slices, along with clinical context, which is not provided here. Without sufficient diagnostic information, it would be…	3	Tr-no_0050_Motion_strong.png	normal	Brain tumor	1	Tr-no_0099_Noise_strong.png	normal	Based solely on this single MRI image slice, I cannot responsibly diagnose the presence or absence of specific brain tumors. As an educator, I would emphasize that proper diagnosis requires a full set of MRI images, clinical context, and expert radiological interpretation. Making determinations from a single, low-resolution image would be inappropriate and potentially harmful. The responsible app…	2	Tr-no_0071_Rotate_strong.png	normal	Brain tumor	1	Tr-no_0153.jpg	normal	I'm sorry, I can't determine the presence of a brain tumor from this image.	3	Tr-no_0159_BiasField_strong.png	normal	normal	0	Tr-no_0126_Crop_strong.png	normal	I'm sorry, I can't determine the status of the image.	3	Tr-no_0105_Motion_strong.png	normal	I'm sorry, I can't determine the presence of a brain tumor from this image.	3	Tr-no_0010_Noise_strong.png	normal	I'm sorry, I can't determine the presence of a brain tumor from this image.	3	Tr-no_0129_Rotate_strong.png	normal	Brain tumor.	1	Tr-pi_0096.jpg
MRI					Tr-no_0102_BiasField_strong.png	normal	Based on the limited information visible in this single MRI brain slice image, I cannot confidently determine if there are definitive signs of a brain tumor or if the scan appears normal. As an educator, I would need to review multiple MRI sequences and slices, along with clinical information, to make an accurate assessment. Without that complete data, it would be inappropriate and potentially mi…	3	Tr-no_0176_Crop_strong.png	normal	Based on the MRI image provided, which appears to show a cross-sectional view of the brain, my assessment as an educator helping a student identify key features is:	1	Tr-no_0130_Motion_strong.png	normal	Based solely on this single, low-resolution MRI image slice, I cannot responsibly make a definitive diagnosis of "brain tumor" or "normal." The image quality is insufficient for proper clinical assessment. As an educator, I would emphasize that accurate diagnosis requires multiple high-quality MRI sequences, a complete patient history, and expert radiological interpretation. It would be inappropr…	2	Tr-no_0065_Noise_strong.png	normal	I apologize, but I cannot responsibly provide a medical diagnosis or assessment based on this image. The image appears to be a noisy, low-quality grayscale image that does not contain clear anatomical details of a brain MRI scan. Without a proper, high-quality medical image and the expertise of a qualified radiologist or medical professional, it would be unethical and potentially harmful to attem…	2	Tr-no_0059_Rotate_strong.png	normal	Normal	0	Tr-no_0184.jpg	normal	Normal	0	Tr-no_0039_BiasField_strong.png	normal	brain tumor	1	Tr-no_0013_Crop_strong.png	normal	I'm sorry, I can't determine the presence of a brain tumor from this image.	3	Tr-no_0031_Motion_strong.png	normal	Brain tumor.	1	Tr-no_0129_Noise_strong.png	normal	Brain tumor	1	Tr-no_0167_Rotate_strong.png	normal	Normal	0
MRI			As an educator, I've provided the concise one-word assessment you requested, focusing solely on evaluating the image for potential signs of the specific brain tumors mentioned without additional commentary.		Tr-no_0188_BiasField_strong.png	normal	Based solely on the image provided, I cannot make any determination about brain tumors or normal brain anatomy. The image appears to be a low-quality, dark grayscale image that does not resemble a typical brain MRI slice. Without a clear, properly oriented brain MRI image, it would be inappropriate and potentially misleading for me to attempt to identify any neurological features or make a diagno…	2					Tr-no_0062_Motion_strong.png	normal	Brain tumor	1	Tr-no_0184_Noise_strong.png	normal	Based solely on this single, low-quality grayscale image that appears to be a side view of a brain, it would be inappropriate and potentially misleading for me to attempt to diagnose the presence or absence of specific brain tumors. A proper medical diagnosis requires multiple high-resolution MRI images from different angles, contrast-enhanced scans, and expert radiological interpretation. As an …	2	Tr-no_0017_Rotate_strong.png	normal	Normal	0	Tr-no_0027.jpg	normal	I'm sorry, I can't determine the presence of a brain tumor from this image.	3	Tr-no_0118_BiasField_strong.png	normal	I'm sorry, I can't determine the presence of a brain tumor from this image.	3	Tr-no_0088_Crop_strong.png	normal	Brain tumor	1	Tr-no_0019_Motion_strong.png	normal	brain tumor	1	Tr-no_0117_Noise_strong.png	normal	Normal	0	Tr-no_0053_Rotate_strong.png	normal	Brain tumor.	1
MRI	Tr-no_0072.jpg	normal	Based on the MRI image provided, my assessment as an educator is:	0	Tr-no_0174_BiasField_strong.png	normal	Normal	0			Brain tumor		Tr-no_0186_Motion_strong.png	normal	Based on the MRI image provided, which appears to be a sagittal (side) view of the brain, I cannot definitively identify clear signs of glioma, meningioma, or pituitary tumor. Without obvious abnormal masses or lesions visible, I would classify this as:	0	Tr-no_0118_Noise_strong.png	normal	Based on the limited information provided by this single, low-resolution MRI image slice, I cannot responsibly make a definitive diagnosis. As an educator, I would emphasize to students that proper tumor identification requires multiple high-quality images, clinical context, and expert radiological assessment. A single grainy image is insufficient for determining the presence or absence of brain …	2	Tr-no_0207_Rotate_strong.png	normal	Based on the MRI image provided, my assessment as an educator is:	1	Tr-no_0033.jpg	normal	brain tumor	1	Tr-no_0117_BiasField_strong.png	normal	Normal	0	Tr-no_0091_Crop_strong.png	normal	I'm sorry, I can't determine the diagnosis from the image.	3	Tr-no_0152_Motion_strong.png	normal	Brain tumor	1	Tr-no_0031_Noise_strong.png	normal	brain tumor	1	Tr-no_0186_Rotate_strong.png	normal	Brain tumor	1
MRI					Tr-no_0135_BiasField_strong.png	normal	This image is not a brain MRI scan. It appears to be an astronomical image of a crescent moon or planetary body. Therefore, I cannot provide an assessment of brain tumor features or a "brain tumor" vs "normal" classification, as this image does not contain the relevant medical information to make such a determination.	2									Tr-no_0126_Noise_strong.png	normal	Based solely on this single, low-resolution grayscale image which appears to be a cross-sectional view of a head, it would be inappropriate and potentially misleading for me to attempt to diagnose the presence or absence of specific brain tumors. The image quality and lack of multiple views or contrast do not allow for reliable identification of subtle anatomical features or potential abnormaliti…	2					Tr-no_0031.jpg	normal	Normal	0	Tr-no_0084_BiasField_strong.png	normal	Brain tumor	1	Tr-no_0102_Crop_strong.png	normal	I'm unable to determine the presence of a brain tumor from the image.	3	Tr-no_0028_Motion_strong.png	normal	Normal	0	Tr-no_0153_Noise_strong.png	normal	brain tumor	1	Tr-no_0062_Rotate_strong.png	normal	Brain tumor	1
MRI			Normal		Tr-no_0014_BiasField_strong.png	normal	Based on the MRI image provided, my assessment as an educator is:	0			I've provided this concise answer as requested, focusing solely on evaluating the image for potential signs of the specified tumor types without additional commentary. This approach aims to directly address the task of tumor identification from MRI features in an educational context.				Normal		Tr-no_0044_Noise_strong.png	normal	I apologize, but I cannot responsibly provide a medical diagnosis or assessment based on this image. The image appears to show only random noise or static, not a clear brain MRI scan. Without a proper, high-quality medical image, it would be unethical and potentially dangerous to attempt identifying features of brain tumors or declaring an image "normal" or showing a "brain tumor". For accurate m…	2			Brain tumor		Tr-no_0019.jpg	normal	Normal	0	Tr-no_0200_BiasField_strong.png	normal	I'm sorry, I can't determine the presence of a brain tumor from this image.	3	Tr-no_0070_Crop_strong.png	normal	brain tumor	1	Tr-no_0066_Motion_strong.png	normal	I'm sorry, I can't determine the features from this image.	3	Tr-no_0054_Noise_strong.png	normal	I'm sorry, I can't determine the presence of a brain tumor from this image.	3	Tr-no_0118_Rotate_strong.png	normal	Normal	0	Tr-me_0013.jpg
MRI	Tr-no_0066.jpg	normal	Brain tumor	1					Tr-no_0152_Crop_strong.png	normal	Normal	0					Tr-no_0088_Noise_strong.png	normal	Based solely on this single, low-resolution grayscale image that appears to be a schematic outline of a head rather than an actual MRI scan, it would be inappropriate and potentially misleading to attempt a diagnosis of brain tumors or declare the image as "normal". A proper assessment requires high-quality, multi-slice MRI images reviewed by qualified medical professionals. As an educator, I wou…	2					Tr-no_0186.jpg	normal	Brain tumor	1	Tr-no_0198_BiasField_strong.png	normal	I'm sorry, I can't determine the presence of a brain tumor from the image.	3	Tr-pi_0159_Crop_strong.png	brain tumor	Brain tumor.	1	Tr-no_0034_Motion_strong.png	normal	Normal	0	Tr-no_0098_Noise_strong.png	normal	I'm sorry, I can't determine the presence of a brain tumor from the image.	3	Tr-no_0201_Rotate_strong.png	normal	Normal	0
MRI	Tr-no_0099.jpg	normal	Normal	0			Normal		Tr-no_0128_Crop_strong.png	normal	Based on the MRI image provided, which appears to show a sagittal view of the brain, I do not see any clear signs of glioma, meningioma or pituitary tumor. The brain structures visible appear to have normal size, shape and signal intensity without obvious masses or abnormal enhancements. Therefore, as an educator helping a student interpret this particular scan, my assessment in one to two words …	0			However, I must emphasize that a single MRI slice is not sufficient for a comprehensive diagnosis, and only a qualified radiologist or neurologist should make clinical assessments. This response is for educational purposes only.		Tr-no_0050_Noise_strong.png	normal	Based on the provided image, which appears to be a very low resolution and noisy brain scan, it is not possible to reliably identify specific features or make a definitive diagnosis. The image quality is insufficient for proper medical assessment. As an educator, I would not encourage making any clinical judgments from this particular image. Proper tumor identification requires high-quality, mult…	2			This conclusion is based on visible abnormalities in the brain structure that are consistent with features often associated with brain tumors. However, a definitive diagnosis would require expert radiological review and potentially additional imaging or tests.		Tr-no_0151.jpg	normal	Normal	0	Tr-no_0033_BiasField_strong.png	normal	Normal	0	Tr-pi_0164_Crop_strong.png	brain tumor	brain tumor	1	Tr-no_0100_Motion_strong.png	normal	I'm sorry, I can't determine the presence of a brain tumor from this image.	3	Tr-no_0166_Noise_strong.png	normal	I'm unable to determine.	3	Tr-no_0130_Rotate_strong.png	normal	Normal	0
MRI	Tr-no_0080.jpg	normal	Normal	0	Tr-no_0050_BiasField_strong.png	normal	Normal	0					Tr-no_0201_Motion_strong.png	normal	Based on the MRI image provided, I cannot definitively diagnose the presence or absence of specific brain tumors without a more detailed clinical assessment and expert radiological review. As an educator, I would not make a medical diagnosis from a single image. The appropriate response is to state that proper evaluation requires a qualified medical professional to interpret the full set of diagn…	3	Tr-no_0169_Noise_strong.png	normal	Based solely on this single, low-quality grayscale image which appears to be a cross-sectional view of a head, it would be inappropriate and potentially misleading for me to attempt a diagnosis or definitively label this as "brain tumor" or "normal". The image quality and lack of multiple views or contrast do not provide sufficient information for such a determination. Proper diagnosis requires e…	2	Tr-no_0080_Rotate_strong.png	normal	Brain tumor	1	Tr-no_0144.jpg	normal	Normal	0	Tr-no_0153_BiasField_strong.png	normal	Brain tumor	1	Tr-me_0028_Crop_strong.png	brain tumor	Normal	0	Tr-no_0128_Motion_strong.png	normal	brain tumor	1	Tr-no_0158_Noise_strong.png	normal	I'm sorry, I can't determine the presence of a brain tumor from this image.	3	Tr-no_0056_Rotate_strong.png	normal	brain tumor	1
MRI	Tr-no_0094.jpg	normal	Based on the MRI image provided, which shows a sagittal view of the brain without any obvious abnormal masses or lesions visible, my assessment as an educator would be:	0	Tr-no_0068_BiasField_strong.png	normal	Based on my analysis of this coronal brain MRI image, I would classify this as:	0			Normal		Tr-no_0118_Motion_strong.png	normal	Based solely on this single, low-resolution MRI image slice, I cannot and should not attempt to diagnose the presence or absence of specific brain tumors or provide any medical assessment. As an educator, I would explain that proper diagnosis requires multiple high-quality images, clinical context, and expert radiological interpretation. Making any determination from this limited information woul…	2	Tr-no_0148_Noise_strong.png	normal	Based on the image provided, which appears to be a very low quality or heavily degraded MRI scan, it is not possible to reliably identify specific features or make a definitive diagnosis. The image quality is too poor to discern any meaningful anatomical structures or potential abnormalities. As an educator, I would not encourage making a diagnosis from such an inadequate image, as it could lead …	2	Tr-no_0164_Rotate_strong.png	normal	Normal	0	Tr-no_0030.jpg	normal	Brain tumor.	1	Tr-no_0072_BiasField_strong.png	normal	I'm sorry, I can't determine the presence of a brain tumor from this image.	3	Tr-me_0015_Crop_strong.png	brain tumor	brain tumor	1	Tr-no_0166_Motion_strong.png	normal	I'm sorry, I can't determine the presence of a brain tumor from this image.	3	Tr-no_0207_Noise_strong.png	normal	I'm sorry, I can't determine the presence of a brain tumor from this image.	3	Tr-no_0030_Rotate_strong.png	normal	Brain tumor	1
MRI									Tr-no_0115_Crop_strong.png	normal	Normal	0	Tr-no_0030_Motion_strong.png	normal	Brain tumor	1					Tr-no_0050_Rotate_strong.png	normal	Normal	0	Tr-gl_0029.jpg	brain tumor	brain tumor	1	Tr-pi_0131_BiasField_strong.png	brain tumor	brain tumor	1	Tr-pi_0051_Crop_strong.png	brain tumor	Brain tumor	1	Tr-pi_0113_Motion_strong.png	brain tumor	Brain tumor	1	Tr-pi_0083_Noise_strong.png	brain tumor	I'm sorry, I can't determine the content of the image.	3	Tr-pi_0023_Rotate_strong.png	brain tumor	brain tumor	1	Tr-pi_0101.jpg
MRI			Normal				Normal		Tr-no_0068_Crop_strong.png	normal	Based on the MRI image provided, which appears to show a cross-sectional view of the brain and surrounding structures, I cannot definitively identify specific features indicative of glioma, meningioma, or pituitary tumors without further clinical information or more detailed imaging. As an educator focused solely on interpreting this single image, I would not feel confident making a diagnosis. Th…	0	Tr-no_0056_Motion_strong.png	normal	Based on the limited information provided by this single, low-resolution MRI slice, I cannot make a definitive diagnosis. As an educator, I would emphasize to students that proper tumor identification requires multiple high-quality MRI sequences, clinical context, and expert radiological assessment. A single image is insufficient for determining "brain tumor" or "normal" with confidence. I would …	2			Inconclusive		Tr-no_0102_Rotate_strong.png	normal	Based on the image provided, which appears to be a CT scan rather than an MRI, and considering the task of identifying potential brain tumors, my assessment as an educator is:	0	Tr-pi_0049.jpg	brain tumor	brain tumor	1	Tr-pi_0010_BiasField_strong.png	brain tumor	brain tumor	1	Tr-gl_0018_Crop_strong.png	brain tumor	Brain tumor	1	Tr-pi_0041_Motion_strong.png	brain tumor	brain tumor	1	Tr-pi_0065_Noise_strong.png	brain tumor	Brain tumor	1	Tr-pi_0159_Rotate_strong.png	brain tumor	Brain tumor	1
MRI	Tr-no_0137.jpg	normal	Based on the MRI image provided, which shows a sagittal (side) view of the brain without any obvious abnormal masses or lesions visible, my assessment as an educator would be:	0									Tr-no_0135_Motion_strong.png	normal	Based solely on this single, low-resolution MRI image slice, I cannot responsibly make a definitive diagnosis of "brain tumor" or "normal". The image quality is insufficient to reliably identify specific features associated with gliomas, meningiomas, or pituitary tumors. A proper medical diagnosis would require multiple high-quality MRI sequences, clinical context, and expert radiological interpr…	2	Tr-no_0176_Noise_strong.png	normal	I apologize, but I cannot responsibly provide a diagnosis or assessment based solely on this image. The image appears to be a very low quality, grainy scan that does not provide sufficient detail to make any reliable medical determinations. As an educator, I would advise that proper diagnosis of brain tumors requires high-resolution MRI scans evaluated by qualified medical professionals, not anal…	2					Tr-pi_0101.jpg	brain tumor	brain tumor	1	Tr-pi_0170_BiasField_strong.png	brain tumor	brain tumor	1	Tr-pi_0107_Crop_strong.png	brain tumor	Brain tumor.	1	Tr-me_0027_Motion_strong.png	brain tumor	I'm sorry, I can't determine the presence of a brain tumor from this image.	3	Tr-pi_0107_Noise_strong.png	brain tumor	I'm sorry, I can't determine the features from this image.	3	Tr-pi_0071_Rotate_strong.png	brain tumor	Brain tumor	1
MRI							As an educator, I've provided the concise one-word assessment you requested, focusing solely on evaluating the image for potential signs of the specific brain tumors mentioned without additional commentary.				Normal		Tr-no_0153_Motion_strong.png	normal	Based solely on this single, low-resolution MRI image slice, I cannot responsibly make a definitive diagnosis of "brain tumor" or "normal". As an educator, I would emphasize that proper tumor identification requires multiple high-quality MRI sequences, full patient history, and expert radiological assessment. This image alone is insufficient for any conclusive determination about the presence or …	2	Tr-no_0071_Noise_strong.png	normal	Based solely on this single, low-quality grayscale image that appears to be a side view of a human head outline, it would be inappropriate and potentially misleading for me to attempt to diagnose the presence or absence of any specific medical conditions. A proper medical diagnosis requires multiple high-resolution MRI images from different angles, reviewed by qualified radiologists and physician…	2			Normal		Tr-pi_0100.jpg	brain tumor	Brain tumor	1	Tr-pi_0051_BiasField_strong.png	brain tumor	Brain tumor.	1	Tr-pi_0140_Crop_strong.png	brain tumor	I'm sorry, I can't determine the status of the brain MRI scan.	3	Tr-pi_0091_Motion_strong.png	brain tumor	I'm sorry, I can't determine the presence of a brain tumor from this image.	3	Tr-pi_0143_Noise_strong.png	brain tumor	I'm sorry, I can't determine the status of the brain MRI scan.	3	Tr-pi_0017_Rotate_strong.png	brain tumor	Brain tumor	1
MRI			Normal		Tr-no_0130_BiasField_strong.png	normal	Based solely on this single sagittal MRI image of the brain, I cannot responsibly diagnose the presence or absence of specific tumor types. As an educator, I would emphasize that proper diagnosis requires a full set of MRI sequences, clinical context, and expert radiological interpretation. A single image is insufficient to determine "normal" versus "brain tumor" with any certainty. I would encou…	3	Tr-no_0198_Crop_strong.png	normal	Brain tumor	1	Tr-no_0167_Motion_strong.png	normal	Based on the limited information visible in this single MRI brain slice image, I cannot confidently determine if there are definitive signs of a brain tumor or if the scan appears normal. As an educator, I would need to review multiple image slices and have more clinical context to make an accurate assessment. Without additional data, providing a one or two word diagnosis would be inappropriate a…	3	Tr-no_0014_Noise_strong.png	normal	Based on the extremely limited information visible in this low-quality, grainy image that appears to show only a vague outline, it would be inappropriate and potentially misleading for me to attempt any medical diagnosis or classification. A proper assessment of potential brain tumors requires high-resolution, multi-sequence MRI scans interpreted by qualified medical professionals. As an educator…	2					Tr-pi_0074.jpg	brain tumor	brain tumor	1	Tr-pi_0028_BiasField_strong.png	brain tumor	I'm sorry, I can't determine the features from this image.	3	Tr-pi_0108_Crop_strong.png	brain tumor	Brain tumor	1	Tr-pi_0127_Motion_strong.png	brain tumor	I'm sorry, I can't determine the presence of a brain tumor from the image.	3	Tr-pi_0044_Noise_strong.png	brain tumor	I'm sorry, I can't determine the presence of a brain tumor from this image.	3	Tr-pi_0059_Rotate_strong.png	brain tumor	Brain tumor	1
MRI	Tr-no_0056.jpg	normal	Based on the image provided, which appears to be a CT scan rather than an MRI, I cannot definitively identify features specific to glioma, meningioma, or pituitary tumors. The scan slice shows brain structures but does not have obvious abnormalities indicative of those tumor types. As an educator focused on accuracy, I would assess this particular image as:	0	Tr-no_0149_BiasField_strong.png	normal	Normal	0	Tr-no_0071_Crop_strong.png	normal	Based on the limited information visible in this partial, low-resolution MRI image slice, I cannot make a definitive determination about the presence or absence of specific brain tumors. As an educator, I would explain that proper tumor identification requires examining multiple high-quality MRI sequences and views, along with clinical context, which are not provided here. Without sufficient diag…	2	Tr-no_0129_Motion_strong.png	normal	Based solely on this single, low-resolution MRI image slice, I cannot responsibly make a definitive diagnosis of "brain tumor" or "normal". The image quality is insufficient for proper clinical assessment. As an educator, I would emphasize that accurate diagnosis requires multiple high-quality MRI sequences, a patient's full medical history, and expert radiological interpretation. Making speculat…	2	Tr-no_0093_Noise_strong.png	normal	This image does not appear to be a brain MRI scan slice. It shows a very grainy, low-resolution circular or oval shape against a noisy background. Without a clear, high-quality medical imaging scan, it's not possible to reliably identify brain structures or potential tumors. I cannot make any medical assessment based on this image.	2			I've provided this one-word answer as requested, focusing solely on evaluating the image for signs of the specific tumors mentioned without additional commentary.		Tr-pi_0060.jpg	brain tumor	Brain tumor.	1	Tr-pi_0134_BiasField_strong.png	brain tumor	brain tumor	1	Tr-pi_0047_Crop_strong.png	brain tumor	Normal	0	Tr-gl_0029_Motion_strong.png	brain tumor	brain tumor	1	Tr-pi_0157_Noise_strong.png	brain tumor	I'm sorry, I can't help with that.	3	Tr-pi_0089_Rotate_strong.png	brain tumor	brain tumor	1	Tr-me_0014.jpg
MRI					Tr-no_0053_BiasField_strong.png	normal	Brain tumor	1	Tr-no_0090_Crop_strong.png	normal	Based on the MRI image provided, which appears to show a large mass with irregular borders in the brain, my assessment as an educator would be:	1	Tr-no_0053_Motion_strong.png	normal	I apologize, but I cannot and should not attempt to diagnose medical conditions from this image. The image provided does not appear to be a clear, diagnostic-quality brain MRI scan. It shows a blurry circular shape with some horizontal lines, but lacks the detail and contrast needed to identify specific brain structures or potential abnormalities. As an educator, I would advise students that prop…	2	Tr-no_0075_Noise_strong.png	normal	Based solely on this single, low-resolution MRI image slice, I cannot responsibly make a definitive diagnosis of "brain tumor" or "normal". The image quality is insufficient for proper clinical assessment. As an educator, I would emphasize that accurate diagnosis requires multiple high-quality MRI sequences, a patient's full medical history, and expert radiological interpretation. Making speculat…	2	Tr-no_0099_Rotate_strong.png	normal	Brain tumor	1	Tr-pi_0062.jpg	brain tumor	brain tumor	1	Tr-pi_0103_BiasField_strong.png	brain tumor	brain tumor	1	Tr-pi_0024_Crop_strong.png	brain tumor	brain tumor	1	Tr-pi_0013_Motion_strong.png	brain tumor	I'm sorry, I can't determine the presence of a brain tumor from this image.	3	Tr-pi_0071_Noise_strong.png	brain tumor	I'm sorry, I can't determine the presence of a brain tumor from this image.	3	Tr-pi_0090_Rotate_strong.png	brain tumor	Brain tumor	1
MRI			Normal		Tr-no_0172_BiasField_strong.png	normal	Brain tumor	1					Tr-no_0063_Motion_strong.png	normal	I apologize, but I cannot and should not attempt to diagnose medical conditions from this image. The image provided is a very low quality, blurry grayscale image that does not appear to be a proper medical brain MRI scan. It would be irresponsible and potentially harmful to try to identify specific brain features or make any medical assessment based on this image. For accurate diagnosis of brain …	2	Tr-no_0172_Noise_strong.png	normal	I apologize, but I cannot responsibly provide a medical diagnosis or assessment based on this image. The image appears to be a noisy, low-quality grayscale scan that does not contain clear anatomical details of a brain. As an educator, I would explain that proper tumor identification requires high-quality medical imaging reviewed by qualified radiologists and physicians. Making speculative judgme…	2	Tr-no_0133_Rotate_strong.png	normal	Brain tumor	1	Tr-pi_0089.jpg	brain tumor	Brain tumor	1	Tr-pi_0063_BiasField_strong.png	brain tumor	brain tumor	1	Tr-pi_0156_Crop_strong.png	brain tumor	I'm sorry, I can't determine the presence of a brain tumor from the image.	3	Tr-me_0013_Motion_strong.png	brain tumor	brain tumor	1	Tr-pi_0113_Noise_strong.png	brain tumor	I'm sorry, I can't determine the presence of a brain tumor from this image.	3	Tr-pi_0112_Rotate_strong.png	brain tumor	brain tumor	1
MRI					Tr-no_0098_BiasField_strong.png	normal	I cannot and should not attempt to diagnose medical conditions from this limited image. As an educator, I would explain that proper diagnosis requires a full set of high-quality medical images reviewed by qualified radiologists and physicians, along with other clinical information. A single MRI slice is insufficient to determine the presence or absence of tumors. The responsible approach is to re…	3			Brain tumor		Tr-no_0200_Motion_strong.png	normal	Based on the limited quality and detail of this single MRI image slice, I cannot make a definitive determination about the presence or absence of specific tumor types. As an educator, I would advise that proper diagnosis requires analysis of multiple high-quality MRI sequences by qualified medical professionals. Without that, it would be irresponsible to label this image as either "brain tumor" o…	2	Tr-no_0010_Noise_strong.png	normal	This image does not appear to be a brain MRI scan slice. It shows a grainy, low-resolution circular shape against a noisy background. Without a proper medical brain MRI image to analyze, I cannot responsibly assess for the presence of brain tumors or provide a "normal" vs "brain tumor" determination. Medical diagnoses require clear, high-quality diagnostic imaging interpreted by qualified healthc…	2	Tr-no_0049_Rotate_strong.png	normal	Brain tumor	1	Tr-pi_0102.jpg	brain tumor	Brain tumor.	1	Tr-pi_0090_BiasField_strong.png	brain tumor	brain tumor	1	Tr-pi_0019_Crop_strong.png	brain tumor	brain tumor	1	Tr-pi_0141_Motion_strong.png	brain tumor	brain tumor	1	Tr-pi_0010_Noise_strong.png	brain tumor	I'm sorry, I can't determine the presence of a brain tumor from this image.	3	Tr-pi_0026_Rotate_strong.png	brain tumor	brain tumor	1
MRI			However, I want to emphasize that a single image is not sufficient for a comprehensive diagnosis, and proper tumor identification requires expert radiological review of complete imaging studies along with clinical context.		Tr-no_0133_BiasField_strong.png	normal	Based solely on this single MRI image, I cannot and should not attempt to diagnose the presence or absence of specific brain tumors. As an educator, I would emphasize that proper diagnosis requires a full set of MRI sequences, clinical context, and expert radiological interpretation. A single image is insufficient for any diagnostic claims. The responsible approach is to state that this appears t…	3	Tr-no_0144_Crop_strong.png	normal	Brain tumor	1	Tr-no_0119_Motion_strong.png	normal	I apologize, but I cannot and should not attempt to diagnose medical conditions or identify tumors from this image. The image provided is a blurry, low-resolution grayscale image that does not contain sufficient detail to make any medical assessments. Proper diagnosis of brain tumors requires high-quality medical imaging reviewed by qualified radiologists and physicians. As an educator, I would a…	2	Tr-no_0129_Noise_strong.png	normal	Based solely on this single, low-resolution MRI image slice, I cannot responsibly diagnose the presence or absence of specific brain tumors. As an educator, I would emphasize that proper diagnosis requires multiple high-quality images, clinical context, and expert radiological interpretation. A single image is insufficient for any definitive assessment. I would advise the student that jumping to …	2	Tr-no_0149_Rotate_strong.png	normal	Normal	0	Tr-me_0020.jpg	brain tumor	Brain tumor.	1	Tr-pi_0106_BiasField_strong.png	brain tumor	Brain tumor	1	Tr-pi_0063_Crop_strong.png	brain tumor	I'm sorry, I can't determine the presence of a brain tumor from this image.	3	Tr-pi_0158_Motion_strong.png	brain tumor	Brain tumor	1	Tr-pi_0108_Noise_strong.png	brain tumor	I'm sorry, I can't determine the presence of a brain tumor from this image.	3	Tr-pi_0074_Rotate_strong.png	brain tumor	brain tumor	1
MRI	Tr-no_0042.jpg	normal	Normal	0	Tr-no_0184_BiasField_strong.png	normal	Normal	0	Tr-no_0031_Crop_strong.png	normal	Normal	0	Tr-no_0105_Motion_strong.png	normal	Based solely on this low-resolution, blurry MRI image, I cannot and should not attempt to make any medical diagnosis or assessment regarding the presence or absence of brain tumors or other conditions. Proper diagnosis requires high-quality medical imaging reviewed by qualified radiologists and physicians. As an AI system, I'm not able to provide medical opinions or results from this type of imag…	2	Tr-no_0117_Noise_strong.png	normal	Based on the limited information visible in this single, low-resolution MRI slice, I cannot responsibly make a definitive diagnosis. As an educator, I would emphasize to students that proper tumor identification requires multiple high-quality images, clinical context, and expert radiological assessment. A single image is insufficient for diagnosis. I would encourage students to focus on learning …	2	Tr-no_0033_Rotate_strong.png	normal	Normal	0	Tr-pi_0103.jpg	brain tumor	Brain tumor	1	Tr-pi_0066_BiasField_strong.png	brain tumor	brain tumor	1	Tr-pi_0111_Crop_strong.png	brain tumor	Brain tumor.	1	Tr-gl_0018_Motion_strong.png	brain tumor	Brain tumor	1	Tr-gl_0030_Noise_strong.png	brain tumor	I'm sorry, I can't determine the presence of a brain tumor from this image.	3	Tr-pi_0140_Rotate_strong.png	brain tumor	brain tumor	1	Tr-pi_0102.jpg
MRI	Tr-no_0068.jpg	normal	Normal	0	Tr-no_0177_BiasField_strong.png	normal	Normal	0	Tr-no_0076_Crop_strong.png	normal	Based on the limited information visible in this single grayscale MRI slice image, I cannot confidently determine if there are definitive signs of a brain tumor or if the scan appears normal. As an educator, I would need to review multiple MRI sequences and slices, along with clinical information, to properly assess for potential tumors. Without that complete context, I do not have enough evidenc…	3	Tr-no_0031_Motion_strong.png	normal	Brain tumor	1	Tr-no_0031_Noise_strong.png	normal	Based on the limited information visible in this single, low-resolution MRI brain slice image, I cannot confidently determine the presence or absence of specific tumor types. The image quality and single view are insufficient to make a definitive assessment about gliomas, meningiomas, pituitary tumors, or other abnormalities. A proper diagnosis would require multiple high-quality images from diff…	2	Tr-no_0151_Rotate_strong.png	normal	Based on the MRI image provided, which shows a cross-sectional view of a brain, I would classify this as:	0	Tr-pi_0063.jpg	brain tumor	brain tumor	1	Tr-me_0019_BiasField_strong.png	brain tumor	brain tumor	1	Tr-me_0027_Crop_strong.png	brain tumor	Brain tumor.	1	Tr-pi_0170_Motion_strong.png	brain tumor	Brain tumor	1	Tr-pi_0153_Noise_strong.png	brain tumor	I'm sorry, I can't determine the presence of a brain tumor from this image.	3	Tr-pi_0012_Rotate_strong.png	brain tumor	Brain tumor	1
MRI	Tr-no_0054.jpg	normal	Brain tumor	1	Tr-no_0056_BiasField_strong.png	normal	Based on the MRI image provided, my assessment as an educator is:	0	Tr-no_0186_Crop_strong.png	normal	Based on the MRI image provided, which appears to show a sagittal view of the spine rather than a brain scan, I cannot make an assessment about brain tumors such as glioma, meningioma or pituitary tumors. The image does not contain the necessary anatomical structures to evaluate those specific conditions. Therefore, I cannot provide the one or two word answer you've requested about brain tumors f…	3	Tr-no_0019_Motion_strong.png	normal	Based on the MRI image provided, I cannot definitively identify specific features indicating glioma, meningioma, or pituitary tumor. As an educator focused on accuracy, I would need more detailed, high-resolution images and potentially multiple views to make a proper assessment. Without clear evidence of abnormal masses or structures, I cannot responsibly label this as showing a brain tumor.	0	Tr-no_0153_Noise_strong.png	normal	Brain tumor	1					Tr-pi_0077.jpg	brain tumor	Brain tumor.	1	Tr-gl_0023_BiasField_strong.png	brain tumor	brain tumor	1	Tr-me_0020_Crop_strong.png	brain tumor	Normal	0	Tr-gl_0030_Motion_strong.png	brain tumor	Brain tumor	1	Tr-pi_0025_Noise_strong.png	brain tumor	brain tumor	1	Tr-gl_0030_Rotate_strong.png	brain tumor	Brain tumor	1
MRI	Tr-no_0135.jpg	normal	Brain tumor	1					Tr-no_0028_Crop_strong.png	normal	Based on the MRI image provided, my assessment as an educator is:	0					Tr-no_0054_Noise_strong.png	normal	This image does not appear to be a diagnostic-quality brain MRI scan slice. It shows a grainy, low-resolution circular shape against a dark background, lacking the detail and contrast necessary to identify specific brain structures or potential tumors. Without a proper medical-grade MRI image, it would be inappropriate and potentially dangerous to attempt any diagnosis. I cannot provide a "brain …	2			Normal		Tr-gl_0013.jpg	brain tumor	brain tumor	1	Tr-pi_0074_BiasField_strong.png	brain tumor	brain tumor	1	Tr-pi_0059_Crop_strong.png	brain tumor	brain tumor	1	Tr-pi_0044_Motion_strong.png	brain tumor	Brain tumor	1	Tr-pi_0158_Noise_strong.png	brain tumor	I'm sorry, I can't determine the presence of a brain tumor from this image.	3	Tr-pi_0170_Rotate_strong.png	brain tumor	Brain tumor	1
MRI	Tr-no_0092.jpg	normal	Based on the MRI image provided, which shows a sagittal (side) view of the brain without any obvious abnormal masses or lesions visible, my assessment as an educator would be:	0			Normal								Normal		Tr-no_0098_Noise_strong.png	normal	Based solely on this single MRI image slice, I cannot responsibly diagnose the presence or absence of specific brain tumors. As an educator, I would emphasize that proper diagnosis requires a full set of MRI images, clinical context, and expert radiological interpretation. Making determinations from a single, low-resolution image could be misleading or harmful. The ethical approach is to refrain …	2					Tr-pi_0107.jpg	brain tumor	Brain tumor	1	Tr-pi_0155_BiasField_strong.png	brain tumor	brain tumor	1	Tr-pi_0064_Crop_strong.png	brain tumor	Brain tumor	1	Tr-pi_0058_Motion_strong.png	brain tumor	I'm sorry, I can't determine the status of the image.	3	Tr-pi_0103_Noise_strong.png	brain tumor	I'm sorry, I can't determine the presence of a brain tumor from this image.	3	Tr-pi_0044_Rotate_strong.png	brain tumor	Brain tumor	1
MRI					Tr-no_0017_BiasField_strong.png	normal	Normal	0			Normal		Tr-no_0152_Motion_strong.png	normal	Brain tumor	1	Tr-no_0166_Noise_strong.png	normal	Based solely on the image provided, which appears to be a very low resolution, grainy circular shape without clear anatomical details, it is not possible to reliably identify specific brain structures or make any diagnostic assessment regarding tumors. A proper medical diagnosis would require high-quality, multi-sequence MRI images interpreted by a qualified radiologist or neurologist. As an educ…	2			As an educator, I've made this assessment because the image shows typical brain anatomy without any obvious masses, abnormal growths, or distortions that would suggest the presence of glioma, meningioma, or pituitary tumors. The brain's structure, including the folded cortex and ventricles, appears symmetrical and within normal limits for this particular slice view.		Tr-pi_0113.jpg	brain tumor	Brain tumor.	1	Tr-gl_0026_BiasField_strong.png	brain tumor	brain tumor	1	Tr-pi_0085_Crop_strong.png	brain tumor	Brain tumor	1	Tr-pi_0144_Motion_strong.png	brain tumor	Brain tumor.	1	Tr-me_0013_Noise_strong.png	brain tumor	I'm sorry, I can't determine the presence of a brain tumor from this image.	3	Tr-gl_0018_Rotate_strong.png	brain tumor	Brain tumor.	1	Tr-me_0015.jpg
MRI			Normal		Tr-no_0092_BiasField_strong.png	normal	Based on my analysis of this MRI brain scan image, I would classify this as:	0	Tr-no_0167_Crop_strong.png	normal	Based on the MRI image provided, my assessment as an educator is:	0	Tr-no_0028_Motion_strong.png	normal	Based on the limited information visible in this single, low-resolution MRI brain slice image, I cannot confidently determine if there are definitive signs of a brain tumor or if the scan appears normal. As an educator, I would not make a diagnostic claim without a full set of high-quality images and clinical context. Responsibly interpreting brain MRI scans requires specialized medical expertise…	2	Tr-no_0158_Noise_strong.png	normal	Based solely on this single, low-resolution grayscale image that appears to be a brain MRI slice, I cannot responsibly or accurately diagnose the presence or absence of specific brain tumors. Proper medical diagnosis requires multiple high-quality images, clinical context, and expert radiological interpretation. As an educator, I would emphasize the importance of not attempting to make medical as…	2	Tr-no_0065_Rotate_strong.png	normal	Based on the MRI image provided, my assessment as an educator is:	0	Tr-pi_0112.jpg	brain tumor	brain tumor	1	Tr-pi_0111_BiasField_strong.png	brain tumor	brain tumor	1	Tr-pi_0151_Crop_strong.png	brain tumor	Brain tumor	1	Tr-me_0016_Motion_strong.png	brain tumor	brain tumor	1	Tr-gl_0021_Noise_strong.png	brain tumor	brain tumor	1	Tr-pi_0158_Rotate_strong.png	brain tumor	brain tumor	1
MRI	Tr-no_0051.jpg	normal	Based on the MRI image provided, my assessment as an educator is:	0									Tr-no_0066_Motion_strong.png	normal	Brain tumor	1	Tr-no_0207_Noise_strong.png	normal	Based on the extremely low quality and grainy nature of this image, it is not possible to reliably identify any specific brain structures or potential abnormalities. A proper diagnostic-quality MRI would be required to assess for the presence of tumors or other conditions. Without a clear, high-resolution medical imaging study, I cannot and should not attempt to make any medical assessment or dia…	2					Tr-me_0019.jpg	brain tumor	Brain tumor	1	Tr-pi_0049_BiasField_strong.png	brain tumor	brain tumor	1	Tr-pi_0023_Crop_strong.png	brain tumor	I'm sorry, I can't determine the presence of a brain tumor from this image.	3	Tr-pi_0112_Motion_strong.png	brain tumor	Brain tumor.	1	Tr-pi_0119_Noise_strong.png	brain tumor	I'm sorry, I can't determine the presence of a brain tumor from this image.	3	Tr-pi_0144_Rotate_strong.png	brain tumor	brain tumor	1
MRI							Normal				Normal		Tr-no_0034_Motion_strong.png	normal	Brain tumor	1	Tr-pi_0083_Noise_strong.png	brain tumor	Based solely on this single, low-resolution MRI image slice, I cannot responsibly make a definitive diagnosis about the presence or absence of brain tumors. The image quality is insufficient for identifying subtle features associated with gliomas, meningiomas, or pituitary tumors. A proper medical diagnosis would require multiple high-quality MRI sequences reviewed by a qualified radiologist or n…	2			Normal		Tr-pi_0106.jpg	brain tumor	Brain tumor.	1	Tr-pi_0030_BiasField_strong.png	brain tumor	brain tumor	1	Tr-pi_0100_Crop_strong.png	brain tumor	Normal	0	Tr-pi_0026_Motion_strong.png	brain tumor	brain tumor	1	Tr-pi_0127_Noise_strong.png	brain tumor	I'm sorry, I can't determine the features from this image.	3	Tr-me_0016_Rotate_strong.png	brain tumor	brain tumor	1
MRI			Normal						Tr-no_0015_Crop_strong.png	normal	Based on the MRI image provided, which appears to show a sagittal view of the brain, and considering the task of identifying potential signs of glioma, meningioma or pituitary tumors, my assessment as an educator is:	0	Tr-no_0100_Motion_strong.png	normal	Based on the limited information visible in this single, low-resolution MRI brain slice image, I cannot confidently determine the presence or absence of specific tumor types. A proper medical diagnosis would require multiple high-quality images, clinical context, and expert radiological assessment. As an educator focused on responsible medical education, I should not speculate about potential dia…	3	Tr-pi_0065_Noise_strong.png	brain tumor	Based solely on this single, low-quality grayscale image that appears to be a cross-sectional view of a head, it would be inappropriate and potentially irresponsible for me to attempt to diagnose the presence or absence of any medical condition, including brain tumors. Proper diagnosis requires multiple high-quality images, clinical context, and expert radiological interpretation. As an educator,…	2	Tr-no_0137_Rotate_strong.png	normal	Based on the MRI image provided, my assessment as an educator is:	0	Tr-me_0025.jpg	brain tumor	brain tumor	1	Tr-pi_0071_BiasField_strong.png	brain tumor	I'm sorry, I can't determine the presence of a brain tumor from this image.	3	Tr-pi_0124_Crop_strong.png	brain tumor	I'm sorry, I can't determine the presence of a brain tumor from this image.	3	Tr-pi_0090_Motion_strong.png	brain tumor	Brain tumor.	1	Tr-pi_0020_Noise_strong.png	brain tumor	I'm sorry, I can't determine the presence of a brain tumor from this image.	3	Tr-pi_0058_Rotate_strong.png	brain tumor	Brain tumor	1
MRI	Tr-no_0045.jpg	normal	Based on the MRI image provided, my assessment as an educator is:	1			As an educator, I've provided the concise one-word assessment you requested, focusing solely on evaluating the image for potential signs of the specific brain tumors mentioned without additional commentary.						Tr-no_0128_Motion_strong.png	normal	I apologize, but I cannot and should not attempt to diagnose medical conditions from this image. The image provided is extremely blurry, low-resolution, and does not appear to be a proper medical brain MRI scan. Making any medical assessment based on this image would be inappropriate and potentially harmful. For accurate diagnosis of brain tumors or other neurological conditions, a patient needs …	2	Tr-pi_0107_Noise_strong.png	brain tumor	Based solely on this single, low-resolution grayscale image that appears to be a side view of a brain scan, I cannot responsibly diagnose the presence or absence of specific brain tumors. The image quality is insufficient for that level of detailed analysis. As an educator, I would explain that proper tumor diagnosis requires multiple high-quality MRI sequences reviewed by qualified medical profe…	2					Tr-pi_0066.jpg	brain tumor	Brain tumor	1	Tr-gl_0029_BiasField_strong.png	brain tumor	brain tumor	1	Tr-pi_0119_Crop_strong.png	brain tumor	brain tumor	1	Tr-pi_0012_Motion_strong.png	brain tumor	brain tumor	1	Tr-me_0028_Noise_strong.png	brain tumor	I'm sorry, I can't determine the presence of a brain tumor from this image.	3	Tr-pi_0041_Rotate_strong.png	brain tumor	brain tumor	1	Tr-pi_0103.jpg
MRI					Tr-no_0059_BiasField_strong.png	normal	Based on the limited information visible in this single, low-contrast MRI brain slice image, I cannot confidently determine the presence or absence of specific tumor types. A proper medical diagnosis would require multiple high-quality images, clinical context, and expert radiological assessment. As an educator focused on responsible health communication, I would not make a diagnostic claim from …	2			Normal		Tr-no_0166_Motion_strong.png	normal	Based solely on this single, low-resolution MRI image slice, I cannot responsibly make a definitive diagnosis of "brain tumor" or "normal". The image quality is insufficient for proper clinical assessment. As an educator, I would emphasize to students that accurate diagnosis requires multiple high-quality images, clinical context, and expert radiological interpretation. Making determinations from…	2	Tr-pi_0143_Noise_strong.png	brain tumor	Based on the limited information provided by this single, low-resolution grayscale image that appears to be a side view of a skull, I cannot responsibly diagnose the presence or absence of specific brain tumors. A proper medical diagnosis would require multiple high-quality MRI images from different angles, potentially with contrast, reviewed by a qualified radiologist or neurologist. As an educa…	2			Normal		Tr-pi_0058.jpg	brain tumor	Brain tumor	1	Tr-pi_0167_BiasField_strong.png	brain tumor	brain tumor	1	Tr-pi_0011_Crop_strong.png	brain tumor	brain tumor	1	Tr-pi_0074_Motion_strong.png	brain tumor	Brain tumor	1	Tr-me_0016_Noise_strong.png	brain tumor	brain tumor	1	Tr-me_0027_Rotate_strong.png	brain tumor	brain tumor	1
MRI			Brain tumor		Tr-no_0201_BiasField_strong.png	normal	Based solely on this single MRI image slice, I cannot definitively diagnose the presence or absence of specific brain tumors. A proper medical diagnosis requires a full set of MRI images, clinical context, and expert radiological interpretation. As an educator, I should not attempt to make medical assessments from limited information. The responsible approach is to state that this image alone is …	3	Tr-no_0060_Crop_strong.png	normal	Normal	0	Tr-pi_0113_Motion_strong.png	brain tumor	Based solely on this single, low-resolution MRI image slice, I cannot responsibly make a definitive diagnosis of "brain tumor" or "normal". As an educator, I would emphasize that proper tumor identification requires multiple high-quality images, clinical context, and expert radiological assessment. A single, unclear image is insufficient for any medical conclusion. I would advise the student that…	2	Tr-pi_0044_Noise_strong.png	brain tumor	Based solely on this single grayscale MRI image slice, I cannot confidently diagnose the presence or absence of specific brain tumors like glioma, meningioma or pituitary tumors. The image quality and limited view make it impossible to reliably identify subtle abnormalities or definitively rule out pathology. A proper medical diagnosis would require multiple high-quality MRI sequences, contrast e…	2	Tr-no_0165_Rotate_strong.png	normal	Normal	0	Tr-pi_0064.jpg	brain tumor	brain tumor	1	Tr-pi_0046_BiasField_strong.png	brain tumor	brain tumor	1	Tr-pi_0058_Crop_strong.png	brain tumor	brain tumor	1	Tr-pi_0140_Motion_strong.png	brain tumor	Brain tumor	1	Tr-pi_0106_Noise_strong.png	brain tumor	I'm sorry, I can't determine the presence of a brain tumor from this image.	3	Tr-pi_0091_Rotate_strong.png	brain tumor	brain tumor	1
MRI					Tr-no_0076_BiasField_strong.png	normal	Based solely on the limited information visible in this single, low-contrast MRI slice image, I cannot responsibly make a definitive diagnosis. The image quality and single view are insufficient to reliably identify specific tumor features or conclusively rule out abnormalities. A proper medical diagnosis would require a full set of high-quality MRI sequences, clinical context, and expert radiolo…	3	Tr-no_0027_Crop_strong.png	normal	Based on the limited information visible in this single MRI brain slice image, I cannot confidently identify specific features indicative of glioma, meningioma, pituitary tumors, or other brain abnormalities. The image shows a cross-section of brain tissue, but without multiple views or more context, it would be inappropriate for me as an educator to make a definitive assessment about the presenc…	3	Tr-pi_0041_Motion_strong.png	brain tumor	Brain tumor	1	Tr-pi_0157_Noise_strong.png	brain tumor	Based solely on this single grainy MRI image slice, I cannot responsibly or accurately diagnose the presence or absence of specific brain tumors. Proper diagnosis requires multiple high-quality images, clinical context, and expert radiological assessment. As an educator, I would emphasize the importance of comprehensive evaluation by qualified medical professionals rather than attempting to ident…	2	Tr-no_0051_Rotate_strong.png	normal	Brain tumor	1	Tr-me_0027.jpg	brain tumor	brain tumor	1	Tr-me_0013_BiasField_strong.png	brain tumor	brain tumor	1	Tr-pi_0065_Crop_strong.png	brain tumor	brain tumor	1	Tr-pi_0023_Motion_strong.png	brain tumor	Brain tumor.	1	Tr-pi_0064_Noise_strong.png	brain tumor	brain tumor	1	Tr-pi_0113_Rotate_strong.png	brain tumor	Brain tumor	1
MRI			This coronal brain MRI slice shows an abnormal mass-like area in the midline near the base of the brain, which is concerning for a tumor. However, a definitive diagnosis would require full radiological evaluation by a specialist.		Tr-no_0116_BiasField_strong.png	normal	Based on the MRI image provided, which shows a sagittal view of the brain without any obvious abnormal masses or lesions visible, my assessment as an educator is:	0	Tr-no_0168_Crop_strong.png	normal	Normal	0	Tr-me_0027_Motion_strong.png	brain tumor	Based on the provided MRI image slice, I cannot definitively identify specific features indicative of glioma, meningioma, or pituitary tumors. The image quality and resolution are limited, making it difficult to discern detailed anatomical structures or potential abnormalities. Without clearer, higher-resolution images or additional slices for comparison, I do not have enough information to confi…	2	Tr-pi_0071_Noise_strong.png	brain tumor	Based solely on this single, low-quality MRI image slice, I cannot responsibly make a definitive diagnosis of "brain tumor" or "normal". The image lacks sufficient detail and clarity to reliably identify specific anatomical features or potential abnormalities. A proper medical diagnosis would require multiple high-quality MRI sequences, a full patient history, and expert radiological interpretati…	2	Tr-no_0060_Rotate_strong.png	normal	Brain tumor	1	Tr-pi_0104.jpg	brain tumor	brain tumor	1	Tr-me_0016_BiasField_strong.png	brain tumor	brain tumor	1	Tr-pi_0041_Crop_strong.png	brain tumor	brain tumor	1	Tr-pi_0159_Motion_strong.png	brain tumor	brain tumor	1	Tr-pi_0112_Noise_strong.png	brain tumor	brain tumor	1	Tr-me_0013_Rotate_strong.png	brain tumor	I'm sorry, I can't determine the presence of a brain tumor from this image.	3
MRI	Tr-no_0119.jpg	normal	Based on the MRI image provided, which shows a sagittal view of the brain without any obvious abnormal masses or lesions visible, my assessment as an educator would be:	0					Tr-no_0098_Crop_strong.png	normal	Based solely on this single MRI image slice provided, I cannot responsibly or accurately diagnose the presence or absence of specific brain tumors. A proper medical diagnosis requires a full set of MRI images, clinical context, and expert radiological interpretation. As an educator, I would emphasize to students the importance of comprehensive evaluation by qualified medical professionals rather …	3					Tr-pi_0113_Noise_strong.png	brain tumor	I apologize, but I cannot and should not attempt to diagnose medical conditions from this image. The image provided is a very low quality, grainy representation that does not contain sufficient detail to make any reliable medical assessment. Proper diagnosis of brain tumors or other neurological conditions requires high-resolution medical imaging interpreted by qualified radiologists and physicia…	2	Tr-no_0184_Rotate_strong.png	normal	Based on my analysis of this MRI image, I would classify this as:	0	Tr-pi_0111.jpg	brain tumor	brain tumor	1	Tr-pi_0143_BiasField_strong.png	brain tumor	brain tumor	1	Tr-pi_0133_Crop_strong.png	brain tumor	Brain tumor	1	Tr-pi_0059_Motion_strong.png	brain tumor	Brain tumor	1	Tr-pi_0096_Noise_strong.png	brain tumor	I'm sorry, I can't help with that.	3	Tr-pi_0141_Rotate_strong.png	brain tumor	brain tumor	1	Tr-me_0016.jpg
MRI							Normal		Tr-no_0044_Crop_strong.png	normal	Based solely on the limited partial brain MRI slice shown in the image, I cannot make a definitive determination about the presence or absence of specific tumor types. The visible portion appears to show normal brain tissue, but a full, high-quality scan of multiple slices would be required for proper clinical assessment. As an educator focused on teaching proper diagnostic processes, I would not…	2			As an educator focused on accuracy, I must refrain from making a definitive "brain tumor" or "normal" assessment given the limitations of this single, low-quality image. Proper tumor diagnosis requires evaluation of multiple high-quality MRI sequences by qualified medical professionals.		Tr-pi_0010_Noise_strong.png	brain tumor	Based on the limited information visible in this low-resolution, grainy MRI image slice, I cannot responsibly make a definitive diagnosis about the presence or absence of brain tumors. As an educator, I would emphasize to students that proper tumor identification requires high-quality images, multiple views, and expert radiological assessment. Without those, it would be inappropriate and potentia…	2					Tr-pi_0071.jpg	brain tumor	brain tumor	1	Tr-pi_0091_BiasField_strong.png	brain tumor	I'm sorry, I can't determine the status of the brain MRI scan.	3	Tr-pi_0101_Crop_strong.png	brain tumor	Brain tumor	1	Tr-pi_0017_Motion_strong.png	brain tumor	Brain tumor	1	Tr-pi_0089_Noise_strong.png	brain tumor	brain tumor	1	Tr-gl_0029_Rotate_strong.png	brain tumor	brain tumor	1
MRI			Normal		Tr-no_0080_BiasField_strong.png	normal	Normal	0	Tr-no_0105_Crop_strong.png	normal	Based on the MRI image provided, which appears to show a sagittal view of the brain and upper cervical spine, my assessment as an educator is:	1	Tr-pi_0091_Motion_strong.png	brain tumor	I apologize, but I cannot and should not attempt to diagnose medical conditions from this image. The image provided is a very low quality, blurry grayscale picture that does not appear to be a proper medical brain MRI scan. As an educator, I would explain that accurate diagnosis requires clear, high-resolution medical imaging reviewed by qualified radiologists and physicians. It would be irrespon…	2	Tr-pi_0108_Noise_strong.png	brain tumor	Based solely on this single, low-quality grayscale image that appears to be a side view of a skull, it is not possible to reliably identify specific brain tumors or definitively state whether the scan is normal or abnormal. A proper diagnosis would require multiple high-resolution MRI sequences reviewed by a qualified radiologist or neuroradiologist. As an educator, I should not speculate or prov…	2			Normal		Tr-pi_0065.jpg	brain tumor	brain tumor	1	Tr-pi_0062_BiasField_strong.png	brain tumor	Brain tumor	1	Tr-pi_0092_Crop_strong.png	brain tumor	Brain tumor.	1	Tr-pi_0089_Motion_strong.png	brain tumor	brain tumor	1	Tr-pi_0051_Noise_strong.png	brain tumor	I'm sorry, I can't determine the presence of a brain tumor from this image.	3	Tr-pi_0127_Rotate_strong.png	brain tumor	Brain tumor	1
MRI	Tr-no_0118.jpg	normal	Normal	0	Tr-no_0073_BiasField_strong.png	normal	Based on the MRI image provided, I cannot definitively identify specific features indicating glioma, meningioma, or pituitary tumor without a more detailed analysis. As an educator, I should not make a diagnosis from a single image without proper medical expertise. The responsible approach is to state:	3					Tr-pi_0127_Motion_strong.png	brain tumor	Based on the limited information visible in this single MRI slice, I cannot make a definitive diagnosis. As an educator, I would advise students that proper tumor identification requires analysis of multiple MRI sequences and slices by qualified medical professionals, not assessment of a single image. Without full clinical context and radiological expertise, it would be inappropriate and potentia…	3	Tr-gl_0030_Noise_strong.png	brain tumor	Based solely on this low-quality, grainy image which appears to show a faint outline of a head, it would be inappropriate and potentially misleading for me to attempt any medical diagnosis or classification regarding brain tumors. A proper assessment would require high-resolution medical imaging reviewed by qualified healthcare professionals. As an educator, I would emphasize the importance of us…	2					Tr-pi_0059.jpg	brain tumor	brain tumor	1	Tr-pi_0102_BiasField_strong.png	brain tumor	brain tumor	1	Tr-pi_0146_Crop_strong.png	brain tumor	Brain tumor	1	Tr-pi_0071_Motion_strong.png	brain tumor	brain tumor	1	Tr-pi_0156_Noise_strong.png	brain tumor	brain tumor	1	Tr-pi_0013_Rotate_strong.png	brain tumor	Brain tumor	1
MRI	Tr-no_0130.jpg	normal	Based on the MRI image provided, I cannot definitively identify specific tumor features or make a diagnosis. As an educator, I would emphasize that proper tumor identification requires expert radiological assessment of multiple MRI sequences and views, along with clinical correlation. This single sagittal MRI slice appears to show normal brain anatomy, but a conclusive determination of "normal" v…	3							Brain tumor		Tr-gl_0029_Motion_strong.png	brain tumor	Based on the provided MRI image, I cannot definitively diagnose a brain tumor or declare the scan normal without a more detailed clinical assessment and expert radiological interpretation. As an educator, I would advise students that proper diagnosis requires comprehensive analysis by qualified medical professionals, and a single image is insufficient to make such determinations responsibly. The …	3	Tr-pi_0153_Noise_strong.png	brain tumor	Based solely on this single grayscale image, which appears to be a side view of a brain MRI scan, I cannot responsibly diagnose the presence or absence of specific brain tumors. The image quality and limited information prevent making any definitive medical assessment. As an educator, I would emphasize that proper tumor diagnosis requires multiple high-quality images, clinical context, and expert…	2			As an educator, I've provided the concise one-word assessment you requested, focusing solely on evaluating the brain scan for potential tumor indicators without additional commentary.		Tr-pi_0017.jpg	brain tumor	brain tumor	1	Tr-pi_0023_BiasField_strong.png	brain tumor	Brain tumor.	1	Tr-pi_0010_Crop_strong.png	brain tumor	brain tumor	1	Tr-pi_0111_Motion_strong.png	brain tumor	I'm sorry, I can't determine the presence of a brain tumor from this image.	3	Tr-pi_0133_Noise_strong.png	brain tumor	I'm sorry, I can't determine the presence of a brain tumor from this image.	3	Tr-pi_0047_Rotate_strong.png	brain tumor	brain tumor	1
MRI	Tr-no_0124.jpg	normal	Brain tumor	1			Inconclusive						Tr-pi_0013_Motion_strong.png	brain tumor	Brain tumor	1	Tr-pi_0025_Noise_strong.png	brain tumor	Based solely on this single, low-resolution MRI image slice, I cannot responsibly diagnose the presence or absence of specific brain tumors. As an educator, I would emphasize that proper diagnosis requires multiple high-quality images, clinical context, and expert radiological interpretation. Making determinations from limited data could be harmful. The ethical approach is to avoid speculation an…	2	Tr-no_0154_Rotate_strong.png	normal	Based on the MRI image provided, my assessment as an educator is:	0	Tr-pi_0029.jpg	brain tumor	Brain tumor.	1	Tr-pi_0146_BiasField_strong.png	brain tumor	Brain tumor	1	Tr-pi_0057_Crop_strong.png	brain tumor	Brain tumor	1	Tr-pi_0025_Motion_strong.png	brain tumor	Brain tumor	1	Tr-pi_0152_Noise_strong.png	brain tumor	brain tumor	1	Tr-me_0015_Rotate_strong.png	brain tumor	Brain tumor	1	Tr-pi_0104.jpg
MRI	Tr-no_0044.jpg	normal	Normal	0							The image shows an abnormal mass in the posterior fossa region, likely arising from the cerebellum, which is characteristic of certain types of brain tumors. However, as an educator, I would emphasize that definitive diagnosis requires expert radiological interpretation and often additional imaging sequences or tests.		Tr-me_0013_Motion_strong.png	brain tumor	Based on the MRI image provided, which appears to be an axial slice of the brain, and considering the question about identifying features of specific brain tumors, my assessment as an educator is:	1	Tr-pi_0158_Noise_strong.png	brain tumor	I apologize, but I cannot and should not attempt to diagnose medical conditions or identify potential tumors from this image. The image provided is a very low quality, grainy representation that does not contain sufficient detail for any kind of medical assessment. Proper diagnosis requires high-resolution medical imaging reviewed by qualified healthcare professionals. As an educator, I would adv…	2					Tr-pi_0028.jpg	brain tumor	Brain tumor	1	Tr-pi_0026_BiasField_strong.png	brain tumor	brain tumor	1	Tr-gl_0023_Crop_strong.png	brain tumor	Brain tumor	1	Tr-me_0025_Motion_strong.png	brain tumor	I'm sorry, I can't determine the presence of a brain tumor from this image.	3	Tr-pi_0055_Noise_strong.png	brain tumor	I'm sorry, I can't determine the features from this image.	3	Tr-pi_0121_Rotate_strong.png	brain tumor	Brain tumor	1
MRI	Tr-no_0050.jpg	normal	Based on the MRI image provided, my assessment as an educator is:	0			Providing a definitive "brain tumor" or "normal" assessment from this limited information would be inappropriate and potentially misleading. Further expert radiological evaluation would be required for any medical conclusions.		Tr-no_0030_Crop_strong.png	normal	Brain tumor	1					Tr-pi_0103_Noise_strong.png	brain tumor	Based solely on this single, low-resolution grayscale image that appears to be a side view of a skull, it would be inappropriate and potentially misleading for me to attempt to diagnose the presence or absence of specific brain tumors. A proper medical diagnosis requires multiple high-quality MRI images from different angles, reviewed by qualified radiologists and specialists. As an educator, I w…	2			Normal		Tr-pi_0010.jpg	brain tumor	brain tumor	1	Tr-gl_0030_BiasField_strong.png	brain tumor	brain tumor	1	Tr-me_0013_Crop_strong.png	brain tumor	Normal	0	Tr-pi_0011_Motion_strong.png	brain tumor	Brain tumor	1	Tr-pi_0030_Noise_strong.png	brain tumor	brain tumor	1	Tr-pi_0092_Rotate_strong.png	brain tumor	brain tumor	1
MRI					Tr-no_0152_BiasField_strong.png	normal	Brain tumor	1	Tr-no_0142_Crop_strong.png	normal	Based on the limited information visible in this single MRI slice image, I cannot make a definitive determination about the presence or absence of specific brain tumors. As an educator, I would explain that proper diagnosis requires examining multiple MRI sequences and views, as well as considering clinical information, which are not available here. Without sufficient diagnostic evidence, I shoul…	3			Brain tumor		Tr-me_0013_Noise_strong.png	brain tumor	Based solely on this single, low-resolution MRI brain slice image, I cannot responsibly make a definitive diagnosis of "brain tumor" or "normal." The image quality is insufficient for identifying subtle features that would be necessary to detect or rule out tumors with confidence. As an educator, I would emphasize the importance of having multiple high-quality images from different planes, potent…	2	Tr-no_0098_Rotate_strong.png	normal	Based on the MRI image provided, which appears to show a normal cross-section of brain tissue without any obvious abnormal masses or lesions characteristic of gliomas, meningiomas, or pituitary tumors, my assessment as an educator is:	0	Tr-pi_0158.jpg	brain tumor	brain tumor	1	Tr-pi_0107_BiasField_strong.png	brain tumor	Brain tumor	1	Tr-me_0014_Crop_strong.png	brain tumor	Brain tumor	1	Tr-pi_0077_Motion_strong.png	brain tumor	Brain tumor	1	Tr-me_0019_Noise_strong.png	brain tumor	brain tumor	1	Tr-pi_0024_Rotate_strong.png	brain tumor	Brain tumor	1
MRI			Normal		Tr-no_0044_BiasField_strong.png	normal	Normal	0	Tr-no_0166_Crop_strong.png	normal	Based on the limited information provided in this single MRI brain scan slice, I cannot confidently determine if there are definitive signs of a brain tumor or if the scan appears normal. As an educator, I would need to review multiple MRI sequences and slices, along with clinical information, to properly assess for potential tumors. Without that comprehensive data, it would be inappropriate and …	3					Tr-gl_0021_Noise_strong.png	brain tumor	Based solely on this image, I cannot make any medical diagnosis or assessment regarding brain tumors or normal brain anatomy. The image provided is a very low quality, grainy outline that does not contain sufficient detail to evaluate for the presence of gliomas, meningiomas, pituitary tumors, or other brain structures. A proper radiological assessment would require high-resolution MRI images rev…	2					Tr-pi_0164.jpg	brain tumor	brain tumor	1	Tr-pi_0029_BiasField_strong.png	brain tumor	Brain tumor.	1	Tr-pi_0017_Crop_strong.png	brain tumor	Brain tumor	1	Tr-me_0011_Motion_strong.png	brain tumor	brain tumor	1	Tr-me_0027_Noise_strong.png	brain tumor	brain tumor	1	Tr-me_0010_Rotate_strong.png	brain tumor	Brain tumor	1
MRI	Tr-no_0093.jpg	normal	Based on my analysis of this axial brain MRI image, I would classify this as:	0	Tr-no_0165_BiasField_strong.png	normal	Normal	0	Tr-no_0014_Crop_strong.png	normal	Based on the limited portion of a brain MRI scan shown in this image, I cannot make a definitive diagnosis. As an educator, I would explain to a student that a single partial slice is insufficient to reliably identify specific tumor types or conclusively rule out abnormalities. A full set of multi-sequence MRI images and expert radiological assessment would be required for proper evaluation. With…	2			I've provided this concise answer as requested, focusing solely on evaluating the image for potential signs of the mentioned brain tumors without additional commentary.		Tr-pi_0119_Noise_strong.png	brain tumor	Based solely on this single, low-resolution MRI image slice, I cannot responsibly make a definitive diagnosis of "brain tumor" or "normal." The image quality is insufficient for identifying specific features associated with gliomas, meningiomas, or pituitary tumors. A proper medical diagnosis would require multiple high-quality MRI sequences, a full patient history, and expert radiological interp…	2			Normal		Tr-pi_0170.jpg	brain tumor	Brain tumor.	1	Tr-pi_0108_BiasField_strong.png	brain tumor	brain tumor	1	Tr-pi_0158_Crop_strong.png	brain tumor	I'm sorry, I can't determine the presence of a brain tumor from this image.	3	Tr-pi_0039_Motion_strong.png	brain tumor	Brain tumor	1	Tr-pi_0011_Noise_strong.png	brain tumor	I'm sorry, I can't determine the presence of a brain tumor from this image.	3	Tr-pi_0124_Rotate_strong.png	brain tumor	brain tumor	1	Tr-me_0019.jpg
MRI					Tr-no_0124_BiasField_strong.png	normal	Brain tumor	1	Tr-no_0053_Crop_strong.png	normal	Based solely on the limited information visible in this single, low-resolution MRI slice image, I cannot confidently determine if there are definitive signs of a brain tumor or if the scan appears normal. As an educator, I would need to see multiple high-quality MRI sequences and views, along with clinical context, to properly assess for potential tumors. Without that complete information, it wou…	2	Tr-pi_0141_Motion_strong.png	brain tumor	Based solely on this single, low-resolution MRI slice image, I cannot responsibly make a definitive diagnosis of "brain tumor" or "normal". Proper tumor identification requires multiple high-quality MRI sequences, full patient history, and expert radiological assessment. As an educator, I would emphasize the importance of comprehensive evaluation by qualified medical professionals rather than att…	2	Tr-pi_0127_Noise_strong.png	brain tumor	Based solely on this low-resolution, grainy image that appears to show the outline of a head, it would be inappropriate and potentially misleading to attempt any medical diagnosis or classification. A proper assessment of potential brain tumors requires high-quality medical imaging reviewed by qualified healthcare professionals. As an educator, I would emphasize the importance of using proper dia…	2	Tr-no_0054_Rotate_strong.png	normal	Brain tumor	1	Tr-pi_0159.jpg	brain tumor	Brain tumor	1	Tr-pi_0011_BiasField_strong.png	brain tumor	Brain tumor	1	Tr-pi_0141_Crop_strong.png	brain tumor	Brain tumor.	1	Tr-pi_0143_Motion_strong.png	brain tumor	brain tumor	1	Tr-pi_0092_Noise_strong.png	brain tumor	I'm sorry, I can't determine the features from this image.	3	Tr-pi_0010_Rotate_strong.png	brain tumor	brain tumor	1
MRI			Normal		Tr-no_0119_BiasField_strong.png	normal	Based solely on this single MRI image slice, I cannot definitively diagnose the presence or absence of specific brain tumors. A proper medical diagnosis requires a full set of MRI images, clinical context, and expert radiological interpretation. As an educator, I should not attempt to make medical assessments from limited information. The responsible approach is to state that this image alone is …	3	Tr-no_0154_Crop_strong.png	normal	Brain tumor	1	Tr-pi_0158_Motion_strong.png	brain tumor	Based on the provided MRI image and the specific question asked, my assessment as an educator is:	1	Tr-pi_0020_Noise_strong.png	brain tumor	Based on the limited quality and detail of this single grayscale MRI image slice, I cannot responsibly or accurately diagnose the presence or absence of specific brain tumors. As an educator, I would emphasize that proper diagnosis requires multiple high-quality MRI sequences, expert radiological interpretation, and often additional clinical information. Making determinations from a single, low-r…	2	Tr-no_0084_Rotate_strong.png	normal	Based on the MRI image provided, my assessment as an educator is:	1	Tr-pi_0011.jpg	brain tumor	brain tumor	1	Tr-pi_0130_BiasField_strong.png	brain tumor	Brain tumor	1	Tr-pi_0049_Crop_strong.png	brain tumor	I'm sorry, I can't determine the presence of a brain tumor from the image.	3	Tr-pi_0020_Motion_strong.png	brain tumor	brain tumor	1	Tr-pi_0074_Noise_strong.png	brain tumor	I'm sorry, I can't determine the presence of a brain tumor from this image.	3	Tr-pi_0096_Rotate_strong.png	brain tumor	Brain tumor	1
MRI					Tr-no_0158_BiasField_strong.png	normal	Based on the limited information visible in this single MRI brain slice, I cannot responsibly make a definitive diagnosis of "brain tumor" or "normal" without a full set of images and clinical context. As an educator, I would emphasize to students the importance of thorough evaluation by qualified medical professionals using complete diagnostic information before drawing conclusions about potenti…	3	Tr-no_0080_Crop_strong.png	normal	Based on the limited information provided in this single, low-resolution grayscale image, I cannot confidently identify specific features that would definitively indicate the presence of glioma, meningioma, pituitary tumor, or any other brain abnormality. The image quality and lack of context make it impossible to render an accurate medical assessment.	0					Tr-me_0028_Noise_strong.png	brain tumor	Normal	0					Tr-pi_0039.jpg	brain tumor	Brain tumor.	1	Tr-pi_0055_BiasField_strong.png	brain tumor	brain tumor	1	Tr-pi_0106_Crop_strong.png	brain tumor	Normal	0	Tr-pi_0096_Motion_strong.png	brain tumor	Brain tumor	1	Tr-pi_0102_Noise_strong.png	brain tumor	I'm sorry, I can't determine the presence of a brain tumor from this image.	3	Tr-pi_0046_Rotate_strong.png	brain tumor	Normal	0
MRI			As an educator, I've provided the concise one-word assessment you requested, focusing solely on evaluating the image for potential signs of glioma, meningioma, or pituitary tumors. I've refrained from additional commentary to adhere to the instructional constraints given.		Tr-no_0058_BiasField_strong.png	normal	Normal	0							Brain tumor		Tr-me_0016_Noise_strong.png	brain tumor	I apologize, but I cannot responsibly provide a medical diagnosis or assessment based solely on this image. The image appears to be a very low quality, grainy scan that does not contain sufficient detail to make any reliable determinations about brain anatomy or potential abnormalities. For proper evaluation of brain MRI scans and identification of potential tumors, high-resolution images interpr…	2			Brain tumor		Tr-pi_0013.jpg	brain tumor	Brain tumor	1	Tr-pi_0047_BiasField_strong.png	brain tumor	brain tumor	1	Tr-pi_0074_Crop_strong.png	brain tumor	Brain tumor	1	Tr-pi_0046_Motion_strong.png	brain tumor	Brain tumor	1	Tr-pi_0167_Noise_strong.png	brain tumor	I'm sorry, I can't determine the presence of a brain tumor from this image.	3	Tr-me_0020_Rotate_strong.png	brain tumor	brain tumor	1
MRI	Tr-no_0091.jpg	normal	Brain tumor	1	Tr-no_0100_BiasField_strong.png	normal	Normal	0			As an educator focused on proper diagnostic processes, I would emphasize that a single, unclear image is insufficient for tumor identification. Proper diagnosis requires multiple high-quality MRI sequences, clinical context, and expert radiological interpretation.						Tr-pi_0106_Noise_strong.png	brain tumor	Based solely on this single, low-quality grayscale image that appears to be a side view of a skull, it would be inappropriate and potentially misleading for me to attempt to diagnose the presence or absence of any specific brain conditions. A proper medical diagnosis requires multiple high-resolution MRI images from different angles, reviewed by qualified radiologists and specialists. As an educa…	2	Tr-no_0148_Rotate_strong.png	normal	Normal	0	Tr-pi_0167.jpg	brain tumor	brain tumor	1	Tr-pi_0127_BiasField_strong.png	brain tumor	brain tumor	1	Tr-pi_0134_Crop_strong.png	brain tumor	Brain tumor.	1	Tr-me_0020_Motion_strong.png	brain tumor	I'm sorry, I can't determine the presence of a brain tumor from this image.	3	Tr-pi_0159_Noise_strong.png	brain tumor	brain tumor	1	Tr-pi_0020_Rotate_strong.png	brain tumor	Brain tumor	1	Tr-pi_0106.jpg
MRI	Tr-no_0046.jpg	normal	Based on my analysis of this MRI brain scan image as an educator, I would classify this as:	0	Tr-no_0019_BiasField_strong.png	normal	Based on the MRI image provided, I cannot definitively identify specific features indicating glioma, meningioma, or pituitary tumor. As an educator focused on accurate assessment, I would need to see clearer, higher resolution images and potentially multiple views to make a proper determination about the presence of brain tumors. Without that additional clinical information, I do not have suffici…	3							I've provided this concise answer as requested, focusing solely on evaluating the image for potential signs of the mentioned brain tumors without additional commentary.		Tr-pi_0064_Noise_strong.png	brain tumor	I apologize, but I cannot responsibly provide a medical diagnosis or assessment based solely on this image. The image appears to be a very low quality, grainy representation that does not contain sufficient detail to make any reliable determinations about brain structures or potential abnormalities. Proper diagnosis of conditions like brain tumors requires high-resolution medical imaging reviewed…	2	Tr-no_0106_Rotate_strong.png	normal	Based on the MRI image provided, which shows an axial (horizontal) slice through the brain, my assessment as an educator is:	1	Tr-pi_0012.jpg	brain tumor	Brain tumor.	1	Tr-pi_0089_BiasField_strong.png	brain tumor	brain tumor	1	Tr-pi_0046_Crop_strong.png	brain tumor	Normal	0	Tr-pi_0146_Motion_strong.png	brain tumor	Brain tumor.	1	Tr-pi_0060_Noise_strong.png	brain tumor	I'm sorry, I can't help with that.	3	Tr-pi_0108_Rotate_strong.png	brain tumor	Brain tumor	1
MRI					Tr-no_0093_BiasField_strong.png	normal	Normal	0			Given the constraints of the question, I can only provide a very tentative response:		Tr-gl_0018_Motion_strong.png	brain tumor	Based on the limited information visible in this single, low-resolution MRI slice, I cannot make a definitive determination about the presence or absence of specific brain tumors. As an educator, I would emphasize that proper diagnosis requires analysis of multiple high-quality MRI sequences by trained medical professionals, not a single unclear image. Without sufficient diagnostic evidence, it w…	2	Tr-pi_0112_Noise_strong.png	brain tumor	Based on the limited information visible in this low-resolution, grayscale image that appears to show a cross-sectional view of a head, I cannot responsibly make a definitive medical assessment or diagnosis. As an educator, I would emphasize to students that proper tumor identification requires high-quality, multi-sequence MRI images evaluated by qualified medical professionals. This single image…	2					Tr-pi_0023.jpg	brain tumor	Brain tumor	1	Tr-pi_0154_BiasField_strong.png	brain tumor	brain tumor	1	Tr-pi_0062_Crop_strong.png	brain tumor	I'm sorry, I can't determine the presence of a brain tumor from this image.	3	Tr-pi_0108_Motion_strong.png	brain tumor	brain tumor	1	Tr-pi_0086_Noise_strong.png	brain tumor	I'm sorry, I can't determine the features from this image.	3	Tr-pi_0146_Rotate_strong.png	brain tumor	brain tumor	1
MRI			Normal		Tr-no_0060_BiasField_strong.png	normal	Based on the MRI image provided, I cannot definitively diagnose the presence or absence of specific brain tumors without a more comprehensive clinical assessment and expert radiological review. As an educator, I would advise students that responsible diagnosis requires careful analysis by qualified medical professionals considering the full clinical context. A single MRI slice is insufficient to …	3					Tr-pi_0170_Motion_strong.png	brain tumor	Brain tumor	1	Tr-pi_0096_Noise_strong.png	brain tumor	Based solely on this single, low-quality grayscale image that appears to be a sagittal brain MRI slice, it would be inappropriate and potentially misleading for me to attempt a diagnosis or definitively state whether this shows a tumor or normal anatomy. Proper tumor identification requires multiple high-quality MRI sequences, ideally with contrast, reviewed by a qualified radiologist or neurorad…	2			Brain tumor		Tr-pi_0157.jpg	brain tumor	Normal	0	Tr-pi_0086_BiasField_strong.png	brain tumor	brain tumor	1	Tr-pi_0025_Crop_strong.png	brain tumor	Brain tumor	1	Tr-me_0014_Motion_strong.png	brain tumor	brain tumor	1	Tr-pi_0041_Noise_strong.png	brain tumor	brain tumor	1	Tr-me_0014_Rotate_strong.png	brain tumor	Brain tumor	1
MRI	Tr-no_0126.jpg	normal	Based on the MRI image provided, my assessment as an educator is:	0	Tr-no_0141_BiasField_strong.png	normal	Based on the MRI image provided, my assessment as an educator is:	0			Normal		Tr-gl_0030_Motion_strong.png	brain tumor	Based on the limited information provided by this single, low-resolution MRI brain slice image, I cannot confidently determine if there are definitive signs of a brain tumor or if the scan appears normal. Making an accurate diagnosis would require reviewing multiple high-quality MRI sequences, the patient's clinical history, and expert radiological interpretation. As an educator, I would emphasiz…	2	Tr-pi_0089_Noise_strong.png	brain tumor	Based solely on this single grayscale MRI image slice of the brain, I cannot responsibly or accurately diagnose the presence or absence of specific brain tumors. The image quality, lack of multiple views/sequences, and absence of clinical context make a definitive assessment impossible. As an educator, I would emphasize the importance of comprehensive imaging studies interpreted by qualified radi…	2					Tr-pi_0143.jpg	brain tumor	Brain tumor.	1	Tr-me_0020_BiasField_strong.png	brain tumor	brain tumor	1	Tr-pi_0083_Crop_strong.png	brain tumor	Normal	0	Tr-pi_0024_Motion_strong.png	brain tumor	I'm sorry, I can't determine the presence of a brain tumor from this image.	3	Tr-pi_0146_Noise_strong.png	brain tumor	brain tumor	1	Tr-me_0025_Rotate_strong.png	brain tumor	brain tumor	1
MRI													Tr-pi_0044_Motion_strong.png	brain tumor	Based on the MRI image provided, I cannot definitively identify specific features indicating glioma, meningioma, or pituitary tumor without further detailed analysis. As an educator, I should not make a diagnosis from a single image without proper medical expertise. The appropriate response in this educational context is:	0	Tr-pi_0051_Noise_strong.png	brain tumor	Based solely on this single, low-quality grayscale image that appears to be a side view of a brain, it would be inappropriate and potentially misleading for me to attempt to diagnose the presence or absence of specific brain tumors. A proper medical diagnosis requires multiple high-resolution MRI images from different angles, contrast-enhanced scans, and expert interpretation by qualified radiolo…	2			The image appears to show an abnormal mass in the brain, consistent with the characteristics of a brain tumor. However, without additional views and clinical information, I cannot definitively determine the specific type of tumor. A full radiological evaluation by a medical professional would be required for an accurate diagnosis.		Tr-pi_0156.jpg	brain tumor	Brain tumor.	1	Tr-me_0025_BiasField_strong.png	brain tumor	brain tumor	1	Tr-pi_0018_Crop_strong.png	brain tumor	brain tumor	1	Tr-pi_0092_Motion_strong.png	brain tumor	brain tumor	1	Tr-pi_0024_Noise_strong.png	brain tumor	brain tumor	1	Tr-pi_0111_Rotate_strong.png	brain tumor	brain tumor	1	Tr-me_0020.jpg
MRI			Normal				Normal				However, I must stress that this answer is not medically valid or reliable based solely on this image. In a real educational or clinical scenario, I would not encourage making any diagnostic claims from such limited information, as that could be dangerously misleading.						Tr-pi_0156_Noise_strong.png	brain tumor	Based solely on this single, low-resolution grayscale image, I cannot responsibly make any diagnostic assessment about the presence or absence of brain tumors. The image quality is insufficient for identifying specific anatomical features or potential abnormalities. As an educator, I would explain that proper tumor diagnosis requires multiple high-quality MRI sequences reviewed by qualified medic…	2	Tr-no_0198_Rotate_strong.png	normal	Brain tumor	1	Tr-pi_0036.jpg	brain tumor	Brain tumor.	1	Tr-pi_0083_BiasField_strong.png	brain tumor	brain tumor	1	Tr-pi_0157_Crop_strong.png	brain tumor	Normal	0	Tr-pi_0124_Motion_strong.png	brain tumor	I'm sorry, I can't determine the presence of a brain tumor from this image.	3	Tr-pi_0028_Noise_strong.png	brain tumor	I'm sorry, I can't determine the presence of a brain tumor from the image.	3	Tr-pi_0025_Rotate_strong.png	brain tumor	Brain tumor	1
MRI	Tr-no_0133.jpg	normal	Based on the MRI image provided, my assessment as an educator is:	0	Tr-no_0105_BiasField_strong.png	normal	Based solely on the provided MRI image, which appears to be a sagittal view of the brain, I cannot confidently identify specific features indicative of glioma, meningioma, or pituitary tumors. The image quality and contrast are limited, making it difficult to discern detailed structures or abnormalities. Without clearer, higher resolution images or multiple views, it would be inappropriate to def…	2	Tr-no_0169_Crop_strong.png	normal	Based on the limited information visible in this single MRI brain slice image, I cannot confidently determine if there are definitive signs of a brain tumor or if the scan appears normal. As an educator, I would need to review multiple MRI sequences and slices, along with clinical information, to make an accurate assessment. Without sufficient diagnostic evidence in this single image, I cannot re…	3			Normal		Tr-pi_0133_Noise_strong.png	brain tumor	Based on the limited information visible in this low-resolution MRI image slice, I cannot confidently determine if there are definitive signs of a brain tumor or if the scan appears normal. As an educator, I would need to see higher quality, multi-sequence MRI images and have more clinical context to make an accurate assessment. Without clearer imaging, it would be inappropriate and potentially m…	2	Tr-no_0152_Rotate_strong.png	normal	Based on the MRI image provided, my assessment as an educator is:	0	Tr-pi_0020.jpg	brain tumor	Brain tumor	1	Tr-pi_0151_BiasField_strong.png	brain tumor	brain tumor	1	Tr-pi_0131_Crop_strong.png	brain tumor	Brain tumor	1	Tr-pi_0010_Motion_strong.png	brain tumor	I'm sorry, I can't determine the presence of a brain tumor from this image.	3	Tr-pi_0111_Noise_strong.png	brain tumor	brain tumor	1	Tr-pi_0039_Rotate_strong.png	brain tumor	Brain tumor	1
MRI					Tr-no_0144_BiasField_strong.png	normal	Based on the limited information visible in this single MRI brain slice image, I cannot confidently determine if there are definitive signs of a brain tumor or if the scan appears normal. As an educator, I would need to review multiple MRI sequences and slices, along with clinical information, to make an accurate assessment. Without sufficient diagnostic evidence, it would be inappropriate and po…	3	Tr-no_0188_Crop_strong.png	normal	Normal	0	Tr-pi_0058_Motion_strong.png	brain tumor	Based on the limited information visible in this single, low-resolution MRI slice, I cannot confidently determine if there are definitive signs of a brain tumor or if the scan appears normal. As an educator, I would emphasize that proper diagnosis requires analysis of multiple high-quality images by trained medical professionals, along with clinical context. Making a determination from this singl…	2	Tr-pi_0152_Noise_strong.png	brain tumor	Based solely on this single grainy MRI image slice, I cannot responsibly diagnose the presence or absence of specific brain tumors. As an educator, I would emphasize that proper diagnosis requires multiple high-quality images, clinical context, and expert radiological interpretation. Making determinations from limited information could be harmful. The ethical approach is to avoid speculation and …	2					Tr-pi_0140.jpg	brain tumor	brain tumor	1	Tr-pi_0152_BiasField_strong.png	brain tumor	I'm sorry, I can't determine the features from this image.	3	Tr-pi_0039_Crop_strong.png	brain tumor	Brain tumor	1	Tr-me_0010_Motion_strong.png	brain tumor	brain tumor	1	Tr-gl_0029_Noise_strong.png	brain tumor	I'm sorry, I can't determine the status from this image.	3	Tr-pi_0077_Rotate_strong.png	brain tumor	Brain tumor	1
MRI			Normal		Tr-no_0065_BiasField_strong.png	normal	Brain tumor	1	Tr-no_0191_Crop_strong.png	normal	Normal	0	Tr-pi_0144_Motion_strong.png	brain tumor	Based solely on this single MRI image slice, I cannot responsibly diagnose the presence or absence of specific brain tumors. As an educator, I would emphasize that proper diagnosis requires a full set of MRI images, clinical context, and expert radiological interpretation. Making determinations from a single image risks serious errors. The ethical approach is to refrain from speculation and defer…	3	Tr-pi_0055_Noise_strong.png	brain tumor	Based solely on this single grainy MRI image slice, I cannot responsibly diagnose the presence or absence of specific brain tumors. As an educator, I would emphasize that proper diagnosis requires multiple high-quality images, clinical context, and expert radiological interpretation. Making determinations from limited information could be harmful. The ethical approach is to avoid speculation and …	2			Normal		Tr-pi_0154.jpg	brain tumor	Brain tumor.	1	Tr-pi_0113_BiasField_strong.png	brain tumor	Brain tumor	1	Tr-pi_0020_Crop_strong.png	brain tumor	Brain tumor	1	Tr-pi_0047_Motion_strong.png	brain tumor	Brain tumor	1	Tr-pi_0155_Noise_strong.png	brain tumor	I'm sorry, I can't help with that.	3	Tr-me_0011_Rotate_strong.png	brain tumor	Brain tumor	1
MRI					Tr-no_0099_BiasField_strong.png	normal	Based solely on this single MRI image slice, I cannot responsibly diagnose the presence or absence of specific brain tumors. The image quality and limited view make it impossible to definitively identify features associated with gliomas, meningiomas, or pituitary tumors. As an educator, I would emphasize that proper diagnosis requires a full set of high-quality MRI images reviewed by qualified me…	2	Tr-no_0045_Crop_strong.png	normal	Based on the limited information visible in this single black and white MRI brain slice image, I cannot confidently identify specific features that would definitively indicate the presence of glioma, meningioma, pituitary tumor, or any other brain tumor. Without more comprehensive imaging and clinical context, it would be inappropriate for me as an educator to make a diagnosis from this single im…	2	Tr-me_0016_Motion_strong.png	brain tumor	Based on the provided MRI image slice of the brain, my assessment as an educator is:	1	Tr-pi_0030_Noise_strong.png	brain tumor	Based on the limited information visible in this single, low-resolution MRI slice, I cannot confidently determine if there are definitive signs of a brain tumor or if the scan appears normal. As an educator, I would need to review multiple high-quality MRI sequences and consult with radiologists to make an accurate assessment. Without that additional context, it would be inappropriate and potenti…	2	Tr-no_0066_Rotate_strong.png	normal	Brain tumor	1	Tr-pi_0155.jpg	brain tumor	Brain tumor.	1	Tr-pi_0157_BiasField_strong.png	brain tumor	brain tumor	1	Tr-pi_0152_Crop_strong.png	brain tumor	Brain tumor	1	Tr-pi_0121_Motion_strong.png	brain tumor	Brain tumor	1	Tr-pi_0130_Noise_strong.png	brain tumor	I'm sorry, I can't help with that.	3	Tr-pi_0143_Rotate_strong.png	brain tumor	brain tumor	1	Tr-pi_0107.jpg
MRI			I've given this one-word answer as instructed, focusing solely on evaluating the brain scan for potential signs of the specified tumors without additional commentary.		Tr-no_0013_BiasField_strong.png	normal	Based on the MRI image provided, my assessment as an educator is:	0	Tr-no_0137_Crop_strong.png	normal	Based on the limited information visible in this single grayscale MRI slice image, I cannot confidently identify specific features that would definitively indicate the presence of glioma, meningioma, pituitary tumor, or any other brain tumor. The image shows some anatomical structures but does not contain obvious abnormalities that I can discern with certainty from this view alone. Without additi…	0					Tr-me_0019_Noise_strong.png	brain tumor	Based solely on this single, low-resolution grayscale image, I cannot responsibly make a definitive medical diagnosis about the presence or absence of specific brain tumors. The image quality is insufficient for that level of analysis. As an educator, I would emphasize to students the importance of having multiple high-quality MRI sequences reviewed by qualified radiologists and specialists befor…	2	Tr-no_0028_Rotate_strong.png	normal	Based on my analysis of this MRI brain scan image, I would classify it as:	0	Tr-pi_0141.jpg	brain tumor	Brain tumor	1	Tr-pi_0085_BiasField_strong.png	brain tumor	brain tumor	1	Tr-pi_0086_Crop_strong.png	brain tumor	Brain tumor	1	Tr-me_0015_Motion_strong.png	brain tumor	brain tumor	1	Tr-me_0020_Noise_strong.png	brain tumor	brain tumor	1	Tr-pi_0011_Rotate_strong.png	brain tumor	brain tumor	1
MRI	Tr-no_0053.jpg	normal	Brain tumor	1											Brain tumor		Tr-me_0027_Noise_strong.png	brain tumor	Based on the limited information visible in this low-resolution, grainy MRI image slice, I cannot confidently determine if there are definitive signs of a brain tumor or if the scan appears normal. The image quality is too poor to reliably identify specific anatomical features or potential abnormalities. As an educator, I would not feel comfortable making a diagnostic assessment from this image a…	2					Tr-pi_0019.jpg	brain tumor	brain tumor	1	Tr-gl_0021_BiasField_strong.png	brain tumor	brain tumor	1	Tr-gl_0013_Crop_strong.png	brain tumor	Brain tumor	1	Tr-pi_0134_Motion_strong.png	brain tumor	brain tumor	1	Tr-pi_0046_Noise_strong.png	brain tumor	brain tumor	1	Tr-pi_0156_Rotate_strong.png	brain tumor	brain tumor	1
MRI	Tr-no_0090.jpg	normal	Based on the MRI image provided, my assessment as an educator is:	0			Normal				As an educator focused on providing a concise assessment as requested:						Tr-pi_0011_Noise_strong.png	brain tumor	Based solely on this single, low-resolution MRI image slice, I cannot responsibly make a definitive diagnosis of "brain tumor" or "normal." The image quality is insufficient for identifying subtle features that would be necessary to detect or rule out tumors with confidence. As an educator, I would emphasize the importance of having multiple high-quality images from different angles, contrast seq…	2			Normal		Tr-pi_0025.jpg	brain tumor	Brain tumor	1	Tr-pi_0119_BiasField_strong.png	brain tumor	brain tumor	1	Tr-pi_0089_Crop_strong.png	brain tumor	brain tumor	1	Tr-me_0028_Motion_strong.png	brain tumor	I'm sorry, I can't determine the presence of a brain tumor from this image.	3	Tr-pi_0141_Noise_strong.png	brain tumor	I'm sorry, I can't determine the presence of a brain tumor from this image.	3	Tr-pi_0062_Rotate_strong.png	brain tumor	brain tumor	1
MRI															This circular, bright area visible in the center of the brain cross-section is abnormal and suggestive of a tumor mass. However, without additional views and clinical information, I cannot definitively classify the specific tumor type. A full radiological workup and expert interpretation would be required for an accurate diagnosis and tumor classification.		Tr-pi_0092_Noise_strong.png	brain tumor	Based solely on the image provided, I cannot make a definitive assessment about the presence of brain tumors or normal brain anatomy. The image appears to be a very low quality, grainy representation that does not provide sufficient detail to identify specific brain structures or potential abnormalities. As an educator, I would explain that proper tumor identification requires high-resolution, cl…	2					Tr-pi_0151.jpg	brain tumor	Brain tumor	1	Tr-me_0014_BiasField_strong.png	brain tumor	brain tumor	1	Tr-pi_0012_Crop_strong.png	brain tumor	I'm sorry, I can't determine the presence of a brain tumor from this image.	3	Tr-pi_0066_Motion_strong.png	brain tumor	I'm sorry, I can't determine the presence of a brain tumor from this image.	3	Tr-pi_0023_Noise_strong.png	brain tumor	I'm sorry, I can't determine the presence of a brain tumor from this image.	3	Tr-pi_0130_Rotate_strong.png	brain tumor	brain tumor	1
[truncated: 48,565 more rows]
[truncated: 347 more columns]

[truncated: 3 more sheets: Supplementary Data 3, Supplementary Data 2, Supplementary Data 1]
